# Supplementary material for: Phylogenomics of the olive tree (Olea europaea) reveals the relative contribution of ancient allo- and autopolyploidization events
Source: BMC Biol. 2018 Jan 25;16:15. doi: 10.1186/s12915-018-0482-y (PMC5785856; doi:10.1186/s12915-018-0482-y)
Supplement: Supplementary file 2 — List of species included in the reconstruction of the eight phylomes used in this study. Columns indicate, in this order, the species code for each species, the species name, the source for the protein and the coding DNA sequences, and the phylome in which the species was used (O. europaea var. europaea-215, F. excelsior-216, M. guttatus-217, S. indicum-218, U. gibba-219, S. miltiorrhiza-220, O. e. var. europaea-221, and O.e. var. sylvestris-222). Table S2. List of the GO terms enriched in the expanded protein families and at each evolutionary period as described in Fig. 1b. The first column shows the GO term, the second, the term level, the third, the p value, and the fourth, the term name. Table S3. List of parsimony scores for each of the different hypothesis shown in Additional file 9: Figure S8; and considering the two sets of trees with EST data. Nodes are named as shown in Fig. 3. Table S4. Syntenic regions between coffee and olive used in Fig. 4. In the first column, we can see the letter of the graph. The second and sixth columns show the scaffold names used in the graph (names starting with “C” are for coffee and “O” are for olive). The third and seventh columns show the scaffold names of the genome in coffee and olive, respectively. The fourth and fifth columns show the start and end of the region in coffee. The eighth and ninth columns show the start and end of the syntenic region in olive. (XLS 698 kb) [file 12915_2018_482_MOESM2_ESM.xls]

## Sheet: Table S1
*UPDATED 24-02-2017
Species code	Species name	Source of protein coding sequences	PhylomeId
OLEEU	Olea europaea subsp. europaea var. europaea	Olea europaea genome project	215, 216, 217, 218, 219, 220, 221, 222
158386	Olea europaea subsp. europaea var. sylvestris	olivegenome.org	221, 222
FRAEX	Fraxinus excelsior	http://www.ashgenome.org	215, 216, 217, 218, 219, 220, 221, 222
UTRGI	Utricularia gibba	Utricularia gibba Genome Sequencing Proj	215, 216, 217, 218, 219, 220, 221, 222
SESIN	Sesamum indicum	ocri-genomics.org	215, 216, 217, 218, 219, 220, 221, 222
MIMGU	Mimulus guttatus	JGI	215, 216, 217, 218, 219, 220, 221, 222
SALMI	Salvia miltiorrhiza	Chinese Herbal Plant Genome Database	215, 216, 217, 218, 219, 220, 221, 222
COFCA	Coffea canephora	coffee-genome.org	215, 216, 217, 218, 219, 220, 221, 222
HELAN	Helianthus annuus	biodiversity.ubc.ca	215, 216, 217, 218, 219, 220, 221, 222
SOLLC	Solanum lycopersicum	ENSEMBL	215, 216, 217, 218, 219, 220, 221, 222
ARATH	Arabidopsis thaliana	Ensembl Plants - Release 17	215, 216, 217, 218, 219, 220, 221, 222
AMBTC	Amborella trichopoda	Uniprot	215, 216, 217, 218, 219, 220, 221, 222
BETVU	Beta vulgaris	CRG Ultrasequencing Unit	215
VITVI	Vitis vinifera	Ensembl Plants release 25	215
POPTR	Populus trichocarpa	EnsemblPlants - Release 15	215
SOYBN	Glycine max	Ensembl Plants - Release 17	215
ORYSJ	Oryza sativa subsp. japonica	Ensembl Plants - Release 22	215
TOBAC	Nicotiana tabacum	Solgenomics	215
SOLTU	Solanum tuberosum	Ensembl Plants - Release 22	215
MAIZE	Zea mays	Ensembl Plants release 25	215

## Sheet: Table S2
Expansions
# Term category: cellular_component
term	term level	adj.pvalue	term name
GO:0016021	6	2.25826e-05	integral to membrane
GO:0043231	6	0.000148795	intracellular membrane-bounded organelle
# Term category: molecular_function
term	term level	adj.pvalue	term name
GO:0000982	unknown	2.31825e-05	transcription factor activity, RNA polymerase II core promoter proximal region sequence-specific binding
GO:0000987	unknown	0.000601608	core promoter proximal region sequence-specific DNA binding
GO:0004672	5	6.02631e-07	protein kinase activity
GO:0004674	6	0.00016902	protein serine/threonine kinase activity
GO:0005388	13	0.000110728	calcium-transporting ATPase activity
GO:0008234	5	1.3251e-19	cysteine-type peptidase activity
GO:0010333	5	1.20318e-25	terpene synthase activity
GO:0016705	3	7.69937e-06	oxidoreductase activity, acting on paired donors, with incorporation or reduction of molecular oxygen
GO:0016829	2	1.75241e-18	lyase activity
GO:0020037	6	8.11621e-05	heme binding
GO:0030247	3	0.000538794	polysaccharide binding
GO:0034007	5	0.000138293	S-linalool synthase activity
GO:0043531	6	4.36457e-93	ADP binding
# Term category: biological_process
term	term level	adj.pvalue	term name
GO:0006468	8	1.6507e-06	protein amino acid phosphorylation
GO:0006508	6	4.65297e-06	proteolysis
GO:0006952	3	3.94508e-31	defense response
GO:0019748	2	0.000967173	secondary metabolic process
GO:0048544	5	1.9352e-23	recognition of pollen
Evolutionary ages
##Duplications at age: 1
# Term category: molecular_function
term	term level	adj.pvalue	term name
GO:0005506	5	8.53534e-05	iron ion binding
GO:0016705	3	1.90052e-05	oxidoreductase activity, acting on paired donors, with incorporation or reduction of molecular oxygen
GO:0016747	4	0.000941337	transferase activity, transferring acyl groups other than amino-acyl groups
GO:0016788	3	2.04811e-05	hydrolase activity, acting on ester bonds
GO:0020037	6	2.04811e-05	heme binding
# Term category: cellular_component
term	term level	adj.pvalue	term name
GO:0016021	6	7.88218e-05	integral to membrane
##Duplications at age: 2
# Term category: molecular_function
term	term level	adj.pvalue	term name
GO:0044212	unknown	0.000530958	transcription regulatory region DNA binding
GO:0003677	3	4.64306e-12	DNA binding
GO:0003680	5	3.00508e-05	AT DNA binding
GO:0003700	4	3.74514e-23	transcription factor activity
GO:0004672	5	8.18122e-08	protein kinase activity
GO:0004674	6	2.81446e-09	protein serine/threonine kinase activity
GO:0005515	2	2.1353e-06	protein binding
GO:0005516	3	0.000482311	calmodulin binding
GO:0030528	1	0.000275606	transcription regulator activity
GO:0043531	6	2.81446e-09	ADP binding
GO:0043565	4	8.79503e-14	sequence-specific DNA binding
GO:0046983	3	1.21018e-10	protein dimerization activity
# Term category: cellular_component
term	term level	adj.pvalue	term name
GO:0005634	7	4.20542e-22	nucleus
GO:0005829	7	0.000313771	cytosol
GO:0005886	4	2.36177e-10	plasma membrane
GO:0009506	8	0.000313771	plasmodesma
GO:0016021	6	0.000329967	integral to membrane
# Term category: biological_process
term	term level	adj.pvalue	term name
GO:0006350	6	8.18365e-15	transcription
GO:0006351	7	2.75448e-21	transcription, DNA-dependent
GO:0006355	7	5.17271e-30	regulation of transcription, DNA-dependent
GO:0006468	8	9.2496e-10	protein amino acid phosphorylation
GO:0006952	3	5.20541e-05	defense response
GO:0009725	3	0.000495614	response to hormone stimulus
GO:0009733	4	0.000148874	response to auxin stimulus
GO:0009734	7	1.03904e-07	auxin mediated signaling pathway
GO:0010228	5	0.000145843	vegetative to reproductive phase transition
GO:0045449	6	9.73206e-10	regulation of transcription
GO:0046777	9	0.000162293	protein amino acid autophosphorylation
##Duplications at age: 3
# Term category: cellular_component
term	term level	adj.pvalue	term name
GO:0036513	unknown	4.94478e-07	Derlin-1 retrotranslocation complex
GO:0005634	7	4.75339e-21	nucleus
GO:0005697	9	0.000200106	telomerase holoenzyme complex
GO:0005886	4	1.06403e-07	plasma membrane
GO:0016602	13	1.09833e-05	CCAAT-binding factor complex
GO:0019005	7	1.41085e-07	SCF ubiquitin ligase complex
# Term category: molecular_function
term	term level	adj.pvalue	term name
GO:1904264	unknown	4.94478e-07	ubiquitin protein ligase activity involved in ERAD pathway
GO:0044390	unknown	1.61917e-07	ubiquitin-like protein conjugating enzyme binding
GO:0052634	unknown	0.000140645	C-19 gibberellin 2-beta-dioxygenase activity
GO:0052747	unknown	1.14153e-07	sinapyl alcohol dehydrogenase activity
GO:0000977	unknown	0.00013109	RNA polymerase II regulatory region sequence-specific DNA binding
GO:0001046	unknown	2.34078e-09	core promoter sequence-specific DNA binding
GO:0001228	unknown	2.52852e-10	transcriptional activator activity, RNA polymerase II transcription regulatory region sequence-specific binding
GO:0003677	3	1.03888e-08	DNA binding
GO:0003680	5	5.14841e-12	AT DNA binding
GO:0003700	4	4.34385e-21	transcription factor activity
GO:0003935	7	1.44338e-05	GTP cyclohydrolase II activity
GO:0004091	4	0.000747222	carboxylesterase activity
GO:0004185	7	0.000124067	serine-type carboxypeptidase activity
GO:0004672	5	2.1897e-18	protein kinase activity
GO:0004674	6	6.46035e-20	protein serine/threonine kinase activity
GO:0004806	5	0.000610847	triacylglycerol lipase activity
GO:0004842	6	3.1088e-14	ubiquitin-protein ligase activity
GO:0004861	6	4.63354e-09	cyclin-dependent protein kinase inhibitor activity
GO:0005432	10	1.09833e-05	calcium:sodium antiporter activity
GO:0005506	5	0.000145501	iron ion binding
GO:0008308	8	1.78509e-05	voltage-gated anion channel activity
GO:0016307	6	3.07423e-09	phosphatidylinositol phosphate kinase activity
GO:0016308	7	1.58068e-07	1-phosphatidylinositol-4-phosphate 5-kinase activity
GO:0016705	3	8.61512e-07	oxidoreductase activity, acting on paired donors, with incorporation or reduction of molecular oxygen
GO:0016758	4	0.00080633	transferase activity, transferring hexosyl groups
GO:0016906	7	1.34971e-08	sterol 3-beta-glucosyltransferase activity
GO:0018024	8	0.000525877	histone-lysine N-methyltransferase activity
GO:0030247	3	0.000838874	polysaccharide binding
GO:0034007	5	0.000269349	S-linalool synthase activity
GO:0035091	4	5.24573e-07	phosphoinositide binding
GO:0042626	10	1.03363e-07	ATPase activity, coupled to transmembrane movement of substances
GO:0043531	6	2.47071e-11	ADP binding
GO:0043565	4	6.25136e-08	sequence-specific DNA binding
GO:0045551	5	1.14153e-07	cinnamyl-alcohol dehydrogenase activity
GO:0046027	8	0.000200106	phospholipid:diacylglycerol acyltransferase activity
GO:0046983	3	1.81985e-05	protein dimerization activity
GO:0047268	6	8.45184e-07	galactinol-raffinose galactosyltransferase activity
GO:0047274	6	1.06361e-09	galactinol-sucrose galactosyltransferase activity
# Term category: biological_process
term	term level	adj.pvalue	term name
GO:0060918	unknown	0.000461794	auxin transport
GO:0071712	unknown	8.04806e-06	ER-associated misfolded protein catabolic process
GO:0080168	unknown	3.2418e-08	abscisic acid transport
GO:0099402	unknown	0.000426825	plant organ development
GO:1902395	unknown	1.07323e-08	regulation of 1-deoxy-D-xylulose-5-phosphate synthase activity
GO:0000024	7	0.000592325	maltose biosynthetic process
GO:0002229	5	3.34848e-05	defense response to oomycetes
GO:0006350	6	1.55347e-05	transcription
GO:0006351	7	2.03146e-12	transcription, DNA-dependent
GO:0006355	7	2.52045e-16	regulation of transcription, DNA-dependent
GO:0006468	8	2.00108e-20	protein amino acid phosphorylation
GO:0007010	4	0.000525877	cytoskeleton organization
GO:0007050	4	2.12252e-06	cell cycle arrest
GO:0007623	2	0.000124067	circadian rhythm
GO:0008361	3	0.000461794	regulation of cell size
GO:0009620	4	2.46865e-05	response to fungus
GO:0009686	9	1.76011e-06	gibberellin biosynthetic process
GO:0009738	7	7.11514e-05	abscisic acid mediated signaling
GO:0009739	4	1.69244e-07	response to gibberellin stimulus
GO:0010075	8	8.04806e-06	regulation of meristem growth
GO:0010162	8	3.60938e-05	seed dormancy
GO:0010214	7	0.000104073	seed coat development
GO:0010256	4	2.51401e-06	endomembrane organization
GO:0010322	7	1.14153e-07	regulation of isopentenyl diphosphate biosynthetic process, mevalonate-independent pathway
GO:0010493	7	0.000592325	Lewis a epitope biosynthetic process
GO:0015692	7	8.04806e-06	lead ion transport
GO:0016055	6	6.6039e-06	Wnt receptor signaling pathway
GO:0016125	6	1.09833e-05	sterol metabolic process
GO:0018105	9	2.90083e-08	peptidyl-serine phosphorylation
GO:0019538	4	5.494e-05	protein metabolic process
GO:0030154	3	1.06911e-10	cell differentiation
GO:0030259	6	1.49707e-09	lipid glycosylation
GO:0031146	11	2.37563e-06	SCF-dependent proteasomal ubiquitin-dependent protein catabolic process
GO:0033962	7	1.10735e-06	cytoplasmic mRNA processing body assembly
GO:0034484	6	0.000592325	raffinose catabolic process
GO:0042787	10	4.15324e-09	protein ubiquitination during ubiquitin-dependent protein catabolic process
GO:0043161	10	1.0917e-07	proteasomal ubiquitin-dependent protein catabolic process
GO:0043481	8	2.31596e-05	anthocyanin accumulation in tissues in response to UV light
GO:0043487	7	0.000200106	regulation of RNA stability
GO:0045449	6	1.50962e-17	regulation of transcription
GO:0045487	9	3.01228e-06	gibberellin catabolic process
GO:0045736	11	6.94089e-05	negative regulation of cyclin-dependent protein kinase activity
GO:0045824	7	1.44338e-05	negative regulation of innate immune response
GO:0046488	8	3.03824e-10	phosphatidylinositol metabolic process
GO:0046865	5	8.04806e-06	terpenoid transport
GO:0048194	6	0.00087842	Golgi vesicle budding
GO:0048544	5	2.9124e-05	recognition of pollen
GO:0048577	6	0.000700915	negative regulation of short-day photoperiodism, flowering
GO:0048578	6	0.000592325	positive regulation of long-day photoperiodism, flowering
GO:0055074	8	8.83811e-05	calcium ion homeostasis
##Duplications at age: 4
# Term category: molecular_function
term	term level	adj.pvalue	term name
GO:0000287	4	5.73926e-06	magnesium ion binding
GO:0003871	6	3.2219e-05	5-methyltetrahydropteroyltriglutamate-homocysteine S-methyltransferase activity
GO:0004091	4	0.000295638	carboxylesterase activity
GO:0004497	3	4.46131e-15	monooxygenase activity
GO:0004553	4	9.90461e-10	hydrolase activity, hydrolyzing O-glycosyl compounds
GO:0004672	5	3.60294e-19	protein kinase activity
GO:0004674	6	3.45365e-11	protein serine/threonine kinase activity
GO:0004857	2	3.80224e-07	enzyme inhibitor activity
GO:0004866	4	5.24883e-05	endopeptidase inhibitor activity
GO:0005506	5	8.45161e-18	iron ion binding
GO:0005509	4	9.83681e-09	calcium ion binding
GO:0008471	5	0.000156343	laccase activity
GO:0008705	6	0.000137929	methionine synthase activity
GO:0009905	4	2.53186e-06	ent-copalyl diphosphate synthase activity
GO:0010333	5	2.11129e-35	terpene synthase activity
GO:0015171	6	5.94143e-05	amino acid transmembrane transporter activity
GO:0016614	3	1.71445e-11	oxidoreductase activity, acting on CH-OH group of donors
GO:0016705	3	1.00074e-25	oxidoreductase activity, acting on paired donors, with incorporation or reduction of molecular oxygen
GO:0016709	4	1.82555e-09	oxidoreductase activity, acting on paired donors, with incorporation or reduction of molecular oxygen, NADH or NADPH as one donor, and incorporation of one atom of oxygen
GO:0016758	4	3.67736e-25	transferase activity, transferring hexosyl groups
GO:0016762	5	0.000551214	xyloglucan:xyloglucosyl transferase activity
GO:0016829	2	1.99132e-20	lyase activity
GO:0016906	7	0.000237828	sterol 3-beta-glucosyltransferase activity
GO:0020037	6	4.35861e-17	heme binding
GO:0030145	5	8.71742e-05	manganese ion binding
GO:0030246	2	1.26109e-05	carbohydrate binding
GO:0030247	3	1.41396e-23	polysaccharide binding
GO:0030599	5	0.000304572	pectinesterase activity
GO:0043531	6	2.4573e-210	ADP binding
GO:0080030	5	0.000156343	methyl indole-3-acetate esterase activity
GO:0080031	5	1.31014e-05	methyl salicylate esterase activity
GO:0080032	5	1.31014e-05	methyl jasmonate esterase activity
GO:0080043	7	2.10031e-25	quercetin 3-O-glucosyltransferase activity
GO:0080044	7	2.10031e-25	quercetin 7-O-glucosyltransferase activity
# Term category: cellular_component
term	term level	adj.pvalue	term name
GO:1902348	unknown	0.000467603	RNA polymerase II transcription factor complex
GO:0043231	6	1.71445e-11	intracellular membrane-bounded organelle
# Term category: biological_process
term	term level	adj.pvalue	term name
GO:0003333	unknown	1.08935e-05	amino acid transmembrane transporter activity
GO:0035336	unknown	0.000467603	long-chain fatty-acyl-CoA metabolic process
GO:0044550	unknown	6.03815e-08	secondary metabolite biosynthetic process
GO:0052696	unknown	4.94734e-22	flavonoid glucuronidation
GO:0071555	unknown	0.000119813	cell wall organization
GO:0000209	10	0.000706234	protein polyubiquitination
GO:0005975	3	5.93024e-06	carbohydrate metabolic process
GO:0006468	8	3.08684e-21	protein amino acid phosphorylation
GO:0006535	9	5.31175e-07	cysteine biosynthetic process from serine
GO:0006915	4	7.92744e-06	apoptosis
GO:0006952	3	1.18166e-65	defense response
GO:0007166	5	7.40245e-13	cell surface receptor linked signal transduction
GO:0008152	1	2.94215e-10	metabolic process
GO:0009081	6	0.000352427	branched chain family amino acid metabolic process
GO:0009607	2	9.90461e-10	response to biotic stimulus
GO:0009813	7	1.10935e-24	flavonoid biosynthetic process
GO:0010192	4	0.00063912	mucilage biosynthetic process
GO:0010214	7	5.77029e-06	seed coat development
GO:0043066	7	0.000467603	negative regulation of apoptosis
GO:0045824	7	0.000352786	negative regulation of innate immune response
GO:0048544	5	8.18373e-25	recognition of pollen
GO:0050667	7	0.000137929	homocysteine metabolic process
GO:0055114	2	1.72566e-10	oxidation reduction
##Duplications at age: 5
# Term category: molecular_function
term	term level	adj.pvalue	term name
GO:0052636	unknown	0.00063411	arabinosyltransferase activity
GO:0052747	unknown	1.72393e-06	sinapyl alcohol dehydrogenase activity
GO:0004097	5	1.68106e-19	catechol oxidase activity
GO:0004332	5	2.19903e-05	fructose-bisphosphate aldolase activity
GO:0004497	3	2.90186e-16	monooxygenase activity
GO:0004553	4	9.58208e-10	hydrolase activity, hydrolyzing O-glycosyl compounds
GO:0004857	2	6.3384e-05	enzyme inhibitor activity
GO:0004866	4	7.1993e-08	endopeptidase inhibitor activity
GO:0005215	1	9.43595e-06	transporter activity
GO:0005351	8	0.000120876	sugar:hydrogen symporter activity
GO:0005355	8	1.60664e-05	glucose transmembrane transporter activity
GO:0005506	5	8.74152e-24	iron ion binding
GO:0008171	5	3.22011e-08	O-methyltransferase activity
GO:0009055	1	0.000201272	electron carrier activity
GO:0016040	6	0.000215947	glutamate synthase (NADH) activity
GO:0016705	3	7.40789e-33	oxidoreductase activity, acting on paired donors, with incorporation or reduction of molecular oxygen
GO:0016709	4	8.93356e-14	oxidoreductase activity, acting on paired donors, with incorporation or reduction of molecular oxygen, NADH or NADPH as one donor, and incorporation of one atom of oxygen
GO:0016906	7	2.03322e-09	sterol 3-beta-glucosyltransferase activity
GO:0020037	6	1.92305e-19	heme binding
GO:0022857	2	2.06317e-05	transmembrane transporter activity
GO:0042349	2	1.4443e-08	guiding stereospecific synthesis activity
GO:0043531	6	5.2818e-171	ADP binding
GO:0045181	5	0.00063411	glutamate synthase activity, NADH or NADPH as acceptor
GO:0045551	5	1.72393e-06	cinnamyl-alcohol dehydrogenase activity
# Term category: cellular_component
term	term level	adj.pvalue	term name
GO:0090575	unknown	7.47687e-09	RNA polymerase II transcription factor complex
GO:0032578	10	6.86309e-06	aleurone grain membrane
GO:0046658	7	3.16554e-05	anchored to plasma membrane
# Term category: biological_process
term	term level	adj.pvalue	term name
GO:2000026	unknown	0.00063411	regulation of multicellular organismal development
GO:0080168	unknown	8.37371e-10	abscisic acid transport
GO:0035428	unknown	1.60664e-05	hexose transmembrane transport
GO:0044550	unknown	3.63849e-13	secondary metabolite biosynthetic process
GO:0002229	5	0.000120352	defense response to oomycetes
GO:0005985	6	0.000151883	sucrose metabolic process
GO:0006857	5	2.24211e-05	oligopeptide transport
GO:0006952	3	4.41328e-41	defense response
GO:0009405	4	0.00063411	pathogenesis
GO:0009607	2	6.66193e-20	response to biotic stimulus
GO:0009699	6	2.42576e-09	phenylpropanoid biosynthetic process
GO:0009723	4	0.000215947	response to ethylene stimulus
GO:0009751	3	0.000128522	response to salicylic acid stimulus
GO:0010193	3	0.000250337	response to ozone
GO:0010214	7	5.34892e-08	seed coat development
GO:0010273	6	0.00063411	detoxification of copper ion
GO:0015692	7	1.58819e-13	lead ion transport
GO:0016125	6	0.00026751	sterol metabolic process
GO:0019438	4	5.96656e-06	aromatic compound biosynthetic process
GO:0030259	6	7.8273e-08	lipid glycosylation
GO:0040020	6	0.000147586	regulation of meiosis
GO:0046148	3	1.37109e-16	pigment biosynthetic process
GO:0046323	8	1.60664e-05	glucose import
GO:0046865	5	1.58819e-13	terpenoid transport
GO:0048544	5	4.66087e-20	recognition of pollen
GO:0051938	9	0.000215947	L-glutamate import
GO:0052325	8	0.00063411	cell wall pectin biosynthetic process
GO:0055114	2	6.5817e-09	oxidation reduction
##Duplications at age: 6
# Term category: molecular_function
term	term level	adj.pvalue	term name
GO:0000987	unknown	2.63632e-09	core promoter proximal region sequence-specific DNA binding
GO:0000982	unknown	1.19045e-12	transcription factor activity, RNA polymerase II core promoter proximal region sequence-specific binding
GO:0000977	unknown	7.20268e-06	RNA polymerase II regulatory region sequence-specific DNA binding
GO:0001228	unknown	3.53536e-07	transcriptional activator activity, RNA polymerase II transcription regulatory region sequence-specific binding
GO:0001046	unknown	8.93152e-08	core promoter sequence-specific DNA binding
GO:0003677	3	2.21353e-12	DNA binding
GO:0003700	4	3.53698e-12	transcription factor activity
GO:0004097	5	6.79131e-13	catechol oxidase activity
GO:0004497	3	6.09719e-14	monooxygenase activity
GO:0004634	5	0.000197511	phosphopyruvate hydratase activity
GO:0004650	5	2.19045e-07	polygalacturonase activity
GO:0004672	5	2.63679e-24	protein kinase activity
GO:0004674	6	1.73562e-17	protein serine/threonine kinase activity
GO:0004702	7	6.22567e-07	receptor signaling protein serine/threonine kinase activity
GO:0004857	2	4.13586e-09	enzyme inhibitor activity
GO:0004860	4	3.79385e-08	protein kinase inhibitor activity
GO:0004861	6	3.08346e-12	cyclin-dependent protein kinase inhibitor activity
GO:0004866	4	7.02305e-05	endopeptidase inhibitor activity
GO:0004970	6	3.92314e-12	ionotropic glutamate receptor activity
GO:0005432	10	3.79385e-08	calcium:sodium antiporter activity
GO:0005506	5	3.80105e-20	iron ion binding
GO:0010333	5	1.35412e-19	terpene synthase activity
GO:0016614	3	7.85871e-06	oxidoreductase activity, acting on CH-OH group of donors
GO:0016705	3	1.24091e-28	oxidoreductase activity, acting on paired donors, with incorporation or reduction of molecular oxygen
GO:0016709	4	8.96141e-21	oxidoreductase activity, acting on paired donors, with incorporation or reduction of molecular oxygen, NADH or NADPH as one donor, and incorporation of one atom of oxygen
GO:0016747	4	1.29333e-09	transferase activity, transferring acyl groups other than amino-acyl groups
GO:0016758	4	3.28415e-36	transferase activity, transferring hexosyl groups
GO:0016829	2	2.69503e-08	lyase activity
GO:0020037	6	5.42441e-25	heme binding
GO:0030145	5	8.05521e-08	manganese ion binding
GO:0030247	3	5.87266e-14	polysaccharide binding
GO:0030599	5	2.38259e-05	pectinesterase activity
GO:0042349	2	2.28423e-07	guiding stereospecific synthesis activity
GO:0043531	6	3.80025e-137	ADP binding
GO:0043565	4	9.31827e-08	sequence-specific DNA binding
GO:0045300	5	0.000221266	acyl-[acyl-carrier-protein] desaturase activity
GO:0045735	1	9.21056e-12	nutrient reservoir activity
GO:0046564	5	2.61475e-05	oxalate decarboxylase activity
GO:0046910	3	0.000227569	pectinesterase inhibitor activity
GO:0046914	4	7.21746e-06	transition metal ion binding
GO:0046983	3	1.51685e-15	protein dimerization activity
GO:0050486	4	0.000221266	intramolecular transferase activity, transferring hydroxy groups
GO:0080043	7	2.54511e-25	quercetin 3-O-glucosyltransferase activity
GO:0080044	7	2.54511e-25	quercetin 7-O-glucosyltransferase activity
# Term category: cellular_component
term	term level	adj.pvalue	term name
GO:0090575	unknown	8.82548e-07	RNA polymerase II transcription factor complex
GO:0000015	9	0.000197511	phosphopyruvate hydratase complex
GO:0005618	4	1.22897e-05	cell wall
GO:0009506	8	0.000975954	plasmodesma
GO:0043231	6	9.9316e-10	intracellular membrane-bounded organelle
# Term category: biological_process
term	term level	adj.pvalue	term name
GO:2000652	unknown	0.000879173	regulation of secondary cell wall biogenesis
GO:1990058	unknown	2.05604e-06	fruit replum development
GO:1902395	unknown	0.000371553	regulation of 1-deoxy-D-xylulose-5-phosphate synthase activity
GO:0098542	unknown	7.02305e-05	defense response to other organism
GO:0071472	unknown	4.21639e-07	cellular response to salt stress
GO:0052696	unknown	1.84098e-21	flavonoid glucuronidation
GO:0044550	unknown	1.71854e-13	secondary metabolite biosynthetic process
GO:0006355	7	2.15176e-17	regulation of transcription, DNA-dependent
GO:0006468	8	2.00005e-27	protein amino acid phosphorylation
GO:0006952	3	7.25071e-69	defense response
GO:0007050	4	2.86601e-09	cell cycle arrest
GO:0007166	5	3.08968e-08	cell surface receptor linked signal transduction
GO:0008152	1	8.32473e-12	metabolic process
GO:0009607	2	1.53088e-10	response to biotic stimulus
GO:0009699	6	1.62161e-06	phenylpropanoid biosynthetic process
GO:0009813	7	2.0654e-18	flavonoid biosynthetic process
GO:0010077	9	0.000853711	maintenance of inflorescence meristem identity
GO:0010162	8	0.000280778	seed dormancy
GO:0010322	7	0.000806944	regulation of isopentenyl diphosphate biosynthetic process, mevalonate-independent pathway
GO:0010500	8	4.78802e-07	transmitting tissue development
GO:0019748	2	6.08907e-08	secondary metabolic process
GO:0030001	6	7.21746e-06	metal ion transport
GO:0031347	5	0.000292964	regulation of defense response
GO:0033609	6	2.61475e-05	oxalate metabolic process
GO:0042343	8	5.14484e-05	indole glucosinolate metabolic process
GO:0045449	6	1.58831e-07	regulation of transcription
GO:0045736	11	2.05604e-06	negative regulation of cyclin-dependent protein kinase activity
GO:0045944	9	1.61766e-05	positive regulation of transcription from RNA polymerase II promoter
GO:0046148	3	1.10687e-10	pigment biosynthetic process
GO:0046916	9	2.59679e-07	cellular transition metal ion homeostasis
GO:0048544	5	3.69903e-68	recognition of pollen
GO:0055074	8	4.02033e-07	calcium ion homeostasis
GO:0055114	2	6.91118e-06	oxidation reduction
##Duplications at age: 7
# Term category: molecular_function
term	term level	adj.pvalue	term name
GO:1904264	unknown	2.51243e-08	ubiquitin protein ligase activity involved in ERAD pathway
GO:0044390	unknown	4.3167e-09	ubiquitin-like protein conjugating enzyme binding
GO:0000977	unknown	0.000513047	RNA polymerase II regulatory region sequence-specific DNA binding
GO:0044212	unknown	8.33369e-08	transcription regulatory region DNA binding
GO:0003677	3	1.01223e-11	DNA binding
GO:0003680	5	5.54938e-07	AT DNA binding
GO:0003700	4	6.50231e-29	transcription factor activity
GO:0003779	4	0.000671059	actin binding
GO:0004030	5	0.000246664	aldehyde dehydrogenase [NAD(P)+] activity
GO:0004091	4	0.000765777	carboxylesterase activity
GO:0004097	5	4.81876e-08	catechol oxidase activity
GO:0004185	7	1.48609e-07	serine-type carboxypeptidase activity
GO:0004497	3	7.01855e-24	monooxygenase activity
GO:0004553	4	7.5323e-06	hydrolase activity, hydrolyzing O-glycosyl compounds
GO:0004650	5	6.25151e-11	polygalacturonase activity
GO:0004672	5	2.05041e-54	protein kinase activity
GO:0004674	6	1.06287e-29	protein serine/threonine kinase activity
GO:0004702	7	3.85826e-06	receptor signaling protein serine/threonine kinase activity
GO:0004861	6	6.20512e-06	cyclin-dependent protein kinase inhibitor activity
GO:0004970	6	2.97937e-11	ionotropic glutamate receptor activity
GO:0005215	1	0.00016082	transporter activity
GO:0005351	8	2.80127e-05	sugar:hydrogen symporter activity
GO:0005355	8	4.35582e-08	glucose transmembrane transporter activity
GO:0005388	13	3.46019e-10	calcium-transporting ATPase activity
GO:0005432	10	0.00038676	calcium:sodium antiporter activity
GO:0005506	5	2.41389e-26	iron ion binding
GO:0005515	2	1.27786e-14	protein binding
GO:0008146	4	1.49833e-08	sulfotransferase activity
GO:0008393	4	0.000510063	fatty acid (omega-1)-hydroxylase activity
GO:0008422	6	8.52585e-08	beta-glucosidase activity
GO:0009905	4	2.29343e-07	ent-copalyl diphosphate synthase activity
GO:0010333	5	1.78518e-20	terpene synthase activity
GO:0016307	6	5.77088e-05	phosphatidylinositol phosphate kinase activity
GO:0016308	7	9.56818e-05	1-phosphatidylinositol-4-phosphate 5-kinase activity
GO:0016614	3	1.44719e-05	oxidoreductase activity, acting on CH-OH group of donors
GO:0016705	3	1.34435e-34	oxidoreductase activity, acting on paired donors, with incorporation or reduction of molecular oxygen
GO:0016709	4	7.6861e-12	oxidoreductase activity, acting on paired donors, with incorporation or reduction of molecular oxygen, NADH or NADPH as one donor, and incorporation of one atom of oxygen
GO:0016747	4	1.99191e-12	transferase activity, transferring acyl groups other than amino-acyl groups
GO:0016758	4	2.03759e-21	transferase activity, transferring hexosyl groups
GO:0016759	6	1.88532e-05	cellulose synthase activity
GO:0016829	2	1.81153e-10	lyase activity
GO:0019904	3	0.000368637	protein domain specific binding
GO:0020037	6	7.18345e-12	heme binding
GO:0022857	2	9.09088e-14	transmembrane transporter activity
GO:0022891	3	1.30068e-08	substrate-specific transmembrane transporter activity
GO:0030247	3	1.46934e-28	polysaccharide binding
GO:0030528	1	0.000425765	transcription regulator activity
GO:0030570	5	8.46913e-07	pectate lyase activity
GO:0042349	2	1.67815e-10	guiding stereospecific synthesis activity
GO:0043531	6	1.89987e-34	ADP binding
GO:0043565	4	2.82033e-16	sequence-specific DNA binding
GO:0046983	3	7.07576e-21	protein dimerization activity
GO:0047196	7	0.000102657	long-chain-alcohol O-fatty-acyltransferase activity
GO:0047259	7	0.000671619	glucomannan 4-beta-mannosyltransferase activity
GO:0080030	5	2.51243e-08	methyl indole-3-acetate esterase activity
GO:0080031	5	1.09797e-06	methyl salicylate esterase activity
GO:0080032	5	1.09797e-06	methyl jasmonate esterase activity
GO:0080043	7	2.7859e-06	quercetin 3-O-glucosyltransferase activity
GO:0080044	7	2.7859e-06	quercetin 7-O-glucosyltransferase activity
# Term category: cellular_component
term	term level	adj.pvalue	term name
GO:0036513	unknown	2.51243e-08	Derlin-1 retrotranslocation complex
GO:0090575	unknown	1.24668e-06	RNA polymerase II transcription factor complex
GO:0005634	7	2.55635e-06	nucleus
GO:0005886	4	2.48598e-05	plasma membrane
GO:0005887	7	7.15825e-07	integral to plasma membrane
GO:0005950	7	0.000671619	anthranilate synthase complex
GO:0016021	6	1.12662e-09	integral to membrane
GO:0030014	13	2.78824e-05	CCR4-NOT complex
GO:0043231	6	9.87657e-11	intracellular membrane-bounded organelle
# Term category: biological_process
term	term level	adj.pvalue	term name
GO:1903507	unknown	0.000397067	negative regulation of nucleic acid-templated transcription
GO:1900425	unknown	6.63552e-05	negative regulation of defense response to bacterium
GO:0071712	unknown	1.44323e-06	ER-associated misfolded protein catabolic process
GO:0071555	unknown	4.40184e-05	cell wall organization
GO:0061025	unknown	6.63552e-05	membrane fusion
GO:0035428	unknown	4.35582e-08	hexose transmembrane transport
GO:1990058	unknown	0.000551566	fruit replum development
GO:1902395	unknown	5.40585e-07	regulation of 1-deoxy-D-xylulose-5-phosphate synthase activity
GO:0052696	unknown	3.07303e-06	flavonoid glucuronidation
GO:0044550	unknown	1.34204e-13	secondary metabolite biosynthetic process
GO:0006081	3	0.000246664	cellular aldehyde metabolic process
GO:0006350	6	3.47945e-12	transcription
GO:0006351	7	1.23332e-18	transcription, DNA-dependent
GO:0006355	7	1.02243e-23	regulation of transcription, DNA-dependent
GO:0006468	8	6.1817e-52	protein amino acid phosphorylation
GO:0006607	9	0.000448196	NLS-bearing substrate import into nucleus
GO:0006880	10	0.000111631	intracellular sequestering of iron ion
GO:0006952	3	8.10833e-33	defense response
GO:0007050	4	0.000676028	cell cycle arrest
GO:0007166	5	1.14266e-16	cell surface receptor linked signal transduction
GO:0008152	1	4.91794e-14	metabolic process
GO:0009251	6	0.000643583	glucan catabolic process
GO:0009607	2	4.81429e-15	response to biotic stimulus
GO:0009611	3	4.39536e-07	response to wounding
GO:0009620	4	0.000988991	response to fungus
GO:0009686	9	1.32018e-11	gibberellin biosynthetic process
GO:0009699	6	4.67342e-08	phenylpropanoid biosynthetic process
GO:0009725	3	0.000280748	response to hormone stimulus
GO:0009741	4	0.000122788	response to brassinosteroid stimulus
GO:0009751	3	0.000686141	response to salicylic acid stimulus
GO:0009753	3	0.000200813	response to jasmonic acid stimulus
GO:0009809	7	0.000201198	lignin biosynthetic process
GO:0009813	7	1.48903e-06	flavonoid biosynthetic process
GO:0009833	5	2.82166e-06	primary cell wall biogenesis
GO:0010047	5	3.07303e-06	fruit dehiscence
GO:0010187	6	0.000311466	negative regulation of seed germination
GO:0010200	5	0.000102657	response to chitin
GO:0010214	7	0.000510677	seed coat development
GO:0010227	7	2.89774e-05	floral organ abscission
GO:0010322	7	5.50177e-06	regulation of isopentenyl diphosphate biosynthetic process, mevalonate-independent pathway
GO:0010500	8	0.000246664	transmitting tissue development
GO:0015692	7	0.000102657	lead ion transport
GO:0019438	4	0.000671619	aromatic compound biosynthetic process
GO:0019748	2	1.86983e-14	secondary metabolic process
GO:0030308	5	0.000551566	negative regulation of cell growth
GO:0033962	7	0.00038676	cytoplasmic mRNA processing body assembly
GO:0034968	11	1.40988e-05	histone lysine methylation
GO:0042343	8	0.000145026	indole glucosinolate metabolic process
GO:0042391	7	6.80592e-05	regulation of membrane potential
GO:0043693	8	0.000629949	monoterpene biosynthetic process
GO:0045449	6	9.55219e-13	regulation of transcription
GO:0045490	7	4.22636e-06	pectin catabolic process
GO:0045736	11	0.000551566	negative regulation of cyclin-dependent protein kinase activity
GO:0045824	7	2.89774e-05	negative regulation of innate immune response
GO:0046148	3	4.40679e-07	pigment biosynthetic process
GO:0046323	8	4.35582e-08	glucose import
GO:0046488	8	3.97119e-05	phosphatidylinositol metabolic process
GO:0046865	5	0.000102657	terpenoid transport
GO:0048359	8	0.00032657	mucilage metabolic process during seed coat development
GO:0048544	5	5.28375e-09	recognition of pollen
GO:0055074	8	9.56818e-05	calcium ion homeostasis
GO:0055075	8	0.000671619	potassium ion homeostasis
GO:0055085	4	0.000107686	transmembrane transport
GO:0055114	2	0.000647415	oxidation reduction
GO:0070588	8	1.24215e-05	transmembrane calcium ion transport
##Duplications at age: 8
# Term category: molecular_function
term	term level	adj.pvalue	term name
GO:0061630	unknown	5.95557e-12	ubiquitin protein ligase activity involved in ERAD pathway
GO:0052689	unknown	1.71777e-05	carboxylic ester hydrolase activity
GO:0052634	unknown	4.83406e-05	C-19 gibberellin 2-beta-dioxygenase activity
GO:0001085	unknown	5.12967e-06	RNA polymerase II transcription factor binding
GO:1904264	unknown	4.34402e-09	ubiquitin protein ligase activity involved in ERAD pathway
GO:0044390	unknown	9.43992e-09	ubiquitin-like protein conjugating enzyme binding
GO:0044212	unknown	3.05593e-07	transcription regulatory region DNA binding
GO:0000977	unknown	2.87485e-26	RNA polymerase II regulatory region sequence-specific DNA binding
GO:0001228	unknown	1.68992e-20	transcriptional activator activity, RNA polymerase II transcription regulatory region sequence-specific binding
GO:0001046	unknown	1.34683e-12	core promoter sequence-specific DNA binding
GO:0003677	3	1.41305e-41	DNA binding
GO:0003680	5	0.000144204	AT DNA binding
GO:0003700	4	2.03093e-24	transcription factor activity
GO:0003779	4	5.82172e-09	actin binding
GO:0004091	4	0.000144204	carboxylesterase activity
GO:0004097	5	9.87281e-08	catechol oxidase activity
GO:0004322	5	5.56558e-06	ferroxidase activity
GO:0004497	3	1.08683e-08	monooxygenase activity
GO:0004553	4	2.25828e-06	hydrolase activity, hydrolyzing O-glycosyl compounds
GO:0004619	5	0.000385927	phosphoglycerate mutase activity
GO:0004650	5	1.45325e-06	polygalacturonase activity
GO:0004672	5	3.21856e-25	protein kinase activity
GO:0004674	6	1.34683e-12	protein serine/threonine kinase activity
GO:0004702	7	3.93575e-05	receptor signaling protein serine/threonine kinase activity
GO:0004866	4	0.000167225	endopeptidase inhibitor activity
GO:0004867	5	4.468e-12	serine-type endopeptidase inhibitor activity
GO:0005432	10	3.092e-08	calcium:sodium antiporter activity
GO:0005506	5	1.74735e-22	iron ion binding
GO:0005509	4	1.80762e-05	calcium ion binding
GO:0005515	2	2.69285e-16	protein binding
GO:0008146	4	3.29239e-12	sulfotransferase activity
GO:0008199	6	5.56558e-06	ferric iron binding
GO:0008270	5	9.3906e-14	zinc ion binding
GO:0008422	6	0.000229335	beta-glucosidase activity
GO:0016705	3	3.8097e-18	oxidoreductase activity, acting on paired donors, with incorporation or reduction of molecular oxygen
GO:0016709	4	9.31017e-09	oxidoreductase activity, acting on paired donors, with incorporation or reduction of molecular oxygen, NADH or NADPH as one donor, and incorporation of one atom of oxygen
GO:0016758	4	4.56632e-25	transferase activity, transferring hexosyl groups
GO:0016762	5	2.89774e-07	xyloglucan:xyloglucosyl transferase activity
GO:0016906	7	0.000192748	sterol 3-beta-glucosyltransferase activity
GO:0020037	6	2.11781e-08	heme binding
GO:0022857	2	3.14942e-12	transmembrane transporter activity
GO:0022891	3	3.50092e-08	substrate-specific transmembrane transporter activity
GO:0030247	3	3.90104e-24	polysaccharide binding
GO:0030528	1	2.16232e-15	transcription regulator activity
GO:0033897	8	0.000385927	ribonuclease T2 activity
GO:0043565	4	1.80709e-06	sequence-specific DNA binding
GO:0046983	3	2.47363e-45	protein dimerization activity
GO:0051213	3	2.36508e-05	dioxygenase activity
GO:0080030	5	1.8779e-05	methyl indole-3-acetate esterase activity
GO:0080031	5	2.06948e-08	methyl salicylate esterase activity
GO:0080032	5	2.06948e-08	methyl jasmonate esterase activity
GO:0080043	7	5.03777e-25	quercetin 3-O-glucosyltransferase activity
GO:0080044	7	5.03777e-25	quercetin 7-O-glucosyltransferase activity
# Term category: cellular_component
term	term level	adj.pvalue	term name
GO:0036513	unknown	4.34402e-09	Derlin-1 retrotranslocation complex
GO:0090575	unknown	2.28441e-07	RNA polymerase II transcription factor complex
GO:0005634	7	2.51806e-09	nucleus
GO:0005667	12	5.34544e-07	transcription factor complex
GO:0016602	13	3.092e-08	CCAAT-binding factor complex
GO:0042719	11	0.00088715	mitochondrial intermembrane space protein transporter complex
GO:0043231	6	6.99685e-10	intracellular membrane-bounded organelle
# Term category: biological_process
term	term level	adj.pvalue	term name
GO:0071712	unknown	4.2041e-06	ER-associated misfolded protein catabolic process
GO:1990058	unknown	0.00088715	fruit replum development
GO:1902395	unknown	9.99516e-07	regulation of 1-deoxy-D-xylulose-5-phosphate synthase activity
GO:0098542	unknown	0.000552158	defense response to other organism
GO:0071472	unknown	4.49943e-05	cellular response to salt stress
GO:0052696	unknown	1.42817e-23	flavonoid glucuronidation
GO:0044550	unknown	2.45157e-07	secondary metabolite biosynthetic process
GO:0000165	7	7.68357e-12	MAPKKK cascade
GO:0000209	10	5.53322e-05	protein polyubiquitination
GO:0006073	6	4.28469e-06	cellular glucan metabolic process
GO:0006350	6	2.09786e-12	transcription
GO:0006351	7	1.80248e-19	transcription, DNA-dependent
GO:0006355	7	1.12268e-32	regulation of transcription, DNA-dependent
GO:0006366	8	4.13912e-08	transcription from RNA polymerase II promoter
GO:0006468	8	2.9127e-26	protein amino acid phosphorylation
GO:0006511	9	2.84687e-05	ubiquitin-dependent protein catabolic process
GO:0006826	8	0.000247388	iron ion transport
GO:0006869	4	4.67536e-05	lipid transport
GO:0006879	9	2.53459e-05	cellular iron ion homeostasis
GO:0007166	5	1.84636e-07	cell surface receptor linked signal transduction
GO:0008152	1	5.11455e-09	metabolic process
GO:0008652	6	0.000105458	amino acid biosynthetic process
GO:0009251	6	2.34911e-05	glucan catabolic process
GO:0009407	5	1.03012e-05	toxin catabolic process
GO:0009753	3	0.000160524	response to jasmonic acid stimulus
GO:0009799	4	0.00088715	determination of symmetry
GO:0009813	7	2.11127e-27	flavonoid biosynthetic process
GO:0009909	5	1.4101e-05	regulation of flower development
GO:0009954	5	0.000385927	proximal/distal pattern formation
GO:0010167	4	0.000164616	response to nitrate
GO:0010322	7	1.03012e-05	regulation of isopentenyl diphosphate biosynthetic process, mevalonate-independent pathway
GO:0010411	7	3.14539e-08	xyloglucan metabolic process
GO:0010500	8	0.000385927	transmitting tissue development
GO:0016050	4	0.000244634	vesicle organization
GO:0016579	9	0.000285259	protein deubiquitination
GO:0019748	2	1.77863e-05	secondary metabolic process
GO:0019760	7	0.00088715	glucosinolate metabolic process
GO:0030150	9	0.000691268	protein import into mitochondrial matrix
GO:0030154	3	3.49322e-06	cell differentiation
GO:0033962	7	1.18365e-05	cytoplasmic mRNA processing body assembly
GO:0042335	3	4.05978e-05	cuticle development
GO:0042343	8	2.20508e-05	indole glucosinolate metabolic process
GO:0042546	3	5.59632e-07	cell wall biogenesis
GO:0042787	10	3.01987e-07	protein ubiquitination during ubiquitin-dependent protein catabolic process
GO:0043161	10	1.45148e-08	proteasomal ubiquitin-dependent protein catabolic process
GO:0045039	9	0.00088715	protein import into mitochondrial inner membrane
GO:0045449	6	9.87775e-09	regulation of transcription
GO:0045487	9	2.46305e-05	gibberellin catabolic process
GO:0045927	4	0.00088715	positive regulation of growth
GO:0045944	9	4.13912e-08	positive regulation of transcription from RNA polymerase II promoter
GO:0046148	3	8.83097e-07	pigment biosynthetic process
GO:0048544	5	3.74152e-11	recognition of pollen
GO:0055074	8	2.47639e-06	calcium ion homeostasis
##Duplications at age: 9
# Term category: molecular_function
term	term level	adj.pvalue	term name
GO:0061630	unknown	1.71841e-06	ubiquitin protein ligase activity involved in ERAD pathway
GO:0001085	unknown	0.000669065	RNA polymerase II transcription factor binding
GO:0000977	unknown	1.34101e-12	RNA polymerase II regulatory region sequence-specific DNA binding
GO:0000166	2	6.29638e-05	nucleotide binding
GO:0003680	5	1.38736e-05	AT DNA binding
GO:0003700	4	1.16122e-27	transcription factor activity
GO:0003824	1	0.000556357	catalytic activity
GO:0004185	7	1.22062e-08	serine-type carboxypeptidase activity
GO:0004190	6	1.17677e-08	aspartic-type endopeptidase activity
GO:0004197	6	0.000497337	cysteine-type endopeptidase activity
GO:0004364	4	0.000644996	glutathione transferase activity
GO:0004497	3	3.84892e-13	monooxygenase activity
GO:0004553	4	8.56509e-33	hydrolase activity, hydrolyzing O-glycosyl compounds
GO:0004601	4	1.33966e-13	peroxidase activity
GO:0004650	5	8.30989e-09	polygalacturonase activity
GO:0004672	5	1.67318e-77	protein kinase activity
GO:0004674	6	3.2602e-47	protein serine/threonine kinase activity
GO:0004683	7	8.57437e-10	calmodulin-dependent protein kinase activity
GO:0004721	6	0.000240603	phosphoprotein phosphatase activity
GO:0004722	7	3.03538e-11	protein serine/threonine phosphatase activity
GO:0004791	5	0.000719861	thioredoxin-disulfide reductase activity
GO:0004857	2	0.00015592	enzyme inhibitor activity
GO:0004871	2	3.04411e-05	signal transducer activity
GO:0004872	3	7.73593e-12	receptor activity
GO:0004970	6	2.54217e-05	ionotropic glutamate receptor activity
GO:0005215	1	3.46972e-35	transporter activity
GO:0005506	5	5.32842e-13	iron ion binding
GO:0005515	2	2.14854e-29	protein binding
GO:0005516	3	0.000728082	calmodulin binding
GO:0005524	6	1.14762e-63	ATP binding
GO:0005525	6	5.74207e-10	GTP binding
GO:0005544	4	3.564e-07	calcium-dependent phospholipid binding
GO:0008289	2	6.09329e-07	lipid binding
GO:0008378	5	0.00045317	galactosyltransferase activity
GO:0009055	1	1.81233e-09	electron carrier activity
GO:0009931	7	3.30945e-10	calcium-dependent protein serine/threonine kinase activity
GO:0015035	5	0.00016171	protein disulfide oxidoreductase activity
GO:0015171	6	2.11689e-16	amino acid transmembrane transporter activity
GO:0015238	2	3.06981e-06	drug transporter activity
GO:0015250	6	9.98967e-07	water channel activity
GO:0015254	7	9.98967e-07	glycerol channel activity
GO:0015297	5	2.33371e-11	antiporter activity
GO:0015299	8	2.95147e-05	solute:hydrogen antiporter activity
GO:0016298	4	4.19971e-06	lipase activity
GO:0016413	7	3.45489e-11	O-acetyltransferase activity
GO:0016491	2	9.68969e-11	oxidoreductase activity
GO:0016702	4	0.000187516	oxidoreductase activity, acting on single donors with incorporation of molecular oxygen, incorporation of two atoms of oxygen
GO:0016705	3	4.96724e-13	oxidoreductase activity, acting on paired donors, with incorporation or reduction of molecular oxygen
GO:0016722	3	1.51631e-07	oxidoreductase activity, oxidizing metal ions
GO:0016747	4	0.000131937	transferase activity, transferring acyl groups other than amino-acyl groups
GO:0016757	3	2.58461e-07	transferase activity, transferring glycosyl groups
GO:0016758	4	4.38768e-14	transferase activity, transferring hexosyl groups
GO:0016762	5	0.000283221	xyloglucan:xyloglucosyl transferase activity
GO:0016788	3	1.51631e-07	hydrolase activity, acting on ester bonds
GO:0016887	7	1.07268e-13	ATPase activity
GO:0020037	6	3.42383e-16	heme binding
GO:0022857	2	1.82982e-19	transmembrane transporter activity
GO:0022891	3	3.49182e-07	substrate-specific transmembrane transporter activity
GO:0030276	3	0.000714708	clathrin binding
GO:0030570	5	0.000444422	pectate lyase activity
GO:0030599	5	9.54031e-09	pectinesterase activity
GO:0042349	2	0.000714708	guiding stereospecific synthesis activity
GO:0042626	10	5.47601e-12	ATPase activity, coupled to transmembrane movement of substances
GO:0043169	3	2.35335e-17	cation binding
GO:0043565	4	8.77952e-21	sequence-specific DNA binding
GO:0045330	4	1.60744e-07	aspartyl esterase activity
GO:0045735	1	0.000135186	nutrient reservoir activity
GO:0046564	5	0.000311991	oxalate decarboxylase activity
GO:0046872	3	2.91752e-09	metal ion binding
GO:0046910	3	9.92341e-05	pectinesterase inhibitor activity
GO:0046983	3	9.11885e-24	protein dimerization activity
GO:0080043	7	1.11227e-10	quercetin 3-O-glucosyltransferase activity
GO:0080044	7	1.11227e-10	quercetin 7-O-glucosyltransferase activity
# Term category: cellular_component
term	term level	adj.pvalue	term name
GO:0071944	unknown	0.000321484	cell periphery
GO:0000139	9	6.43441e-06	Golgi membrane
GO:0005576	1	6.91188e-45	extracellular region
GO:0005618	4	4.20721e-28	cell wall
GO:0005623	1	3.76391e-05	cell
GO:0005667	12	0.000564237	transcription factor complex
GO:0005737	5	0.00037389	cytoplasm
GO:0005886	4	1.5002e-29	plasma membrane
GO:0005887	7	9.72166e-20	integral to plasma membrane
GO:0008287	3	7.01594e-05	protein serine/threonine phosphatase complex
GO:0009505	5	6.68051e-14	plant-type cell wall
GO:0016020	3	2.37448e-37	membrane
GO:0016021	6	5.39884e-06	integral to membrane
GO:0031225	6	2.26981e-05	anchored to membrane
GO:0043231	6	8.91198e-06	intracellular membrane-bounded organelle
GO:0046658	7	5.06988e-16	anchored to plasma membrane
GO:0048046	2	1.38226e-08	apoplast
# Term category: biological_process
term	term level	adj.pvalue	term name
GO:0071554	unknown	2.92448e-09	cell wall organization or biogenesis
GO:0035556	unknown	2.11689e-16	intracellular signal transduction
GO:0003333	unknown	1.87167e-15	amino acid transmembrane transporter activity
GO:0071555	unknown	2.83993e-21	cell wall organization
GO:0052696	unknown	5.74237e-10	flavonoid glucuronidation
GO:0000160	5	8.48564e-05	two-component signal transduction system (phosphorelay)
GO:0000165	7	2.64577e-12	MAPKKK cascade
GO:0000910	3	0.000683157	cytokinesis
GO:0005975	3	1.67858e-28	carbohydrate metabolic process
GO:0005992	7	3.6785e-05	trehalose biosynthetic process
GO:0006073	6	9.63244e-05	cellular glucan metabolic process
GO:0006096	9	8.48374e-06	glycolysis
GO:0006350	6	1.911e-10	transcription
GO:0006351	7	4.04602e-14	transcription, DNA-dependent
GO:0006355	7	2.23189e-13	regulation of transcription, DNA-dependent
GO:0006468	8	1.13698e-83	protein amino acid phosphorylation
GO:0006535	9	0.000719861	cysteine biosynthetic process from serine
GO:0006629	3	9.33152e-05	lipid metabolic process
GO:0006633	7	1.82533e-06	fatty acid biosynthetic process
GO:0006749	5	1.92791e-07	glutathione metabolic process
GO:0006754	11	0.000240603	ATP biosynthetic process
GO:0006810	3	9.11885e-24	transport
GO:0006855	5	7.34304e-09	multidrug transport
GO:0006857	5	9.77675e-12	oligopeptide transport
GO:0006950	2	0.000526063	response to stress
GO:0006979	3	4.16669e-05	response to oxidative stress
GO:0007047	4	1.97448e-15	cell wall organization
GO:0007264	6	2.47369e-08	small GTPase mediated signal transduction
GO:0008152	1	1.85466e-09	metabolic process
GO:0008643	4	1.42669e-05	carbohydrate transport
GO:0009664	5	0.000148937	plant-type cell wall organization
GO:0009699	6	0.000644996	phenylpropanoid biosynthetic process
GO:0009733	4	1.29351e-05	response to auxin stimulus
GO:0009734	7	3.27316e-10	auxin mediated signaling pathway
GO:0009738	7	3.34767e-07	abscisic acid mediated signaling
GO:0009809	7	0.000197261	lignin biosynthetic process
GO:0009813	7	1.36413e-14	flavonoid biosynthetic process
GO:0009992	6	4.03951e-07	cellular water homeostasis
GO:0010268	5	5.73485e-06	brassinosteroid homeostasis
GO:0010411	7	0.000311991	xyloglucan metabolic process
GO:0016042	4	2.61062e-08	lipid catabolic process
GO:0016125	6	1.01119e-05	sterol metabolic process
GO:0018105	9	3.82317e-11	peptidyl-serine phosphorylation
GO:0018298	8	0.000240603	protein-chromophore linkage
GO:0019252	8	0.000307455	starch biosynthetic process
GO:0019748	2	0.000971486	secondary metabolic process
GO:0030163	5	0.000240603	protein catabolic process
GO:0030245	7	0.000135186	cellulose catabolic process
GO:0033609	6	0.000311991	oxalate metabolic process
GO:0034220	5	0.000283221	transmembrane ion transport
GO:0042545	5	2.10857e-07	cell wall modification
GO:0042744	6	1.31355e-14	hydrogen peroxide catabolic process
GO:0042787	10	0.000527437	protein ubiquitination during ubiquitin-dependent protein catabolic process
GO:0043161	10	2.53965e-06	proteasomal ubiquitin-dependent protein catabolic process
GO:0044237	2	0.000852556	cellular metabolic process
GO:0045449	6	0.000338403	regulation of transcription
GO:0045454	5	1.92791e-07	cell redox homeostasis
GO:0045490	7	1.24673e-12	pectin catabolic process
GO:0045944	9	8.33637e-07	positive regulation of transcription from RNA polymerase II promoter
GO:0046777	9	1.14942e-10	protein amino acid autophosphorylation
GO:0051246	5	2.54217e-05	regulation of protein metabolic process
GO:0051603	7	3.564e-07	proteolysis involved in cellular protein catabolic process
GO:0055085	4	8.19664e-40	transmembrane transport
GO:0055114	2	9.27385e-20	oxidation reduction
GO:0070413	7	9.56017e-06	trehalose metabolism in response to stress

## Sheet: Table S3
Event	Hypothesis	Parsimony score for set1	Parsimony score for set2
Event Oleaceae	Hybridization at node 5	663887	440499
	WGD at node 5	669725	443697
Event Oleeae	Hybridization at node 3	663379	428200
	WGD at node 3	664593	440452
	WGD at node 4	666795	437880

## Sheet: Table S4
Graph	Scaff1-graph	Scaff1	Region1		Scaff2-graph	Scaff2	Region2
A	C1	scaffold15	2125379	2128503	O5	Oe6_s02250	161182	164389
A	C1	scaffold15	2153392	2153474	O1	Oe6_s05897	130765	130848
A	C1	scaffold15	2155031	2155669	O2	Oe6_s06044	167054	167710
A	C1	scaffold15	2125532	2126776	O8	Oe6_s03845	747496	748803
A	C1	scaffold15	2116094	2117602	O4	Oe6_s02363	97367	98874
A	C1	scaffold15	2119355	2119704	O6	Oe6_s03915	352158	352529
A	C1	scaffold15	2125461	2127964	O7	Oe6_s09708	151102	153671
A	C1	scaffold15	2116165	2117609	O3	Oe6_s00371	18220	19676
A	C1	scaffold15	2214975	2215487	O5	Oe6_s02250	160319	160888
A	C1	scaffold15	2207544	2207730	O1	Oe6_s05897	168648	168840
A	C1	scaffold15	2304334	2304666	O2	Oe6_s06044	233837	234139
A	C1	scaffold15	2283212	2283629	O8	Oe6_s03845	672166	672586
A	C1	scaffold15	2167528	2167633	O4	Oe6_s02363	114312	114417
A	C1	scaffold15	2129218	2129314	O6	Oe6_s03915	373468	373564
A	C1	scaffold15	2158431	2159062	O7	Oe6_s09708	220029	220669
A	C1	scaffold15	2201704	2202394	O3	Oe6_s00371	78168	78825
A	C1	scaffold15	2304604	2304501	O2	Oe6_s06044	233993	234096
A	C1	scaffold15	2304436	2304533	O6	Oe6_s03915	404073	404170
A	C1	scaffold15	2304559	2304467	O3	Oe6_s00371	75442	75534
A	C1	scaffold15	2304575	2304508	O2	Oe6_s06044	234012	234079
A	C1	scaffold15	2304437	2304543	O6	Oe6_s03915	404064	404170
A	C1	scaffold15	2304561	2304469	O3	Oe6_s00371	75442	75534
A	C1	scaffold15	2304577	2304510	O2	Oe6_s06044	234012	234079
A	C1	scaffold15	2304439	2304529	O6	Oe6_s03915	404080	404170
A	C1	scaffold15	2304563	2304471	O3	Oe6_s00371	75442	75534
A	C1	scaffold15	2341298	2341037	O2	Oe6_s06044	245496	245757
A	C1	scaffold15	2304439	2304545	O6	Oe6_s03915	404064	404170
A	C1	scaffold15	2304565	2304473	O3	Oe6_s00371	75442	75534
A	C1	scaffold15	2341661	2341506	O2	Oe6_s06044	244042	244197
A	C1	scaffold15	2304443	2304549	O6	Oe6_s03915	404064	404170
A	C1	scaffold15	2304567	2304475	O3	Oe6_s00371	75442	75534
A	C1	scaffold15	2304451	2304557	O6	Oe6_s03915	404064	404170
A	C1	scaffold15	2304569	2304477	O3	Oe6_s00371	75442	75534
A	C1	scaffold15	2304453	2304559	O6	Oe6_s03915	404064	404170
A	C1	scaffold15	2304571	2304479	O3	Oe6_s00371	75442	75534
A	C1	scaffold15	2304455	2304561	O6	Oe6_s03915	404064	404170
A	C1	scaffold15	2304573	2304481	O3	Oe6_s00371	75442	75534
A	C1	scaffold15	2304457	2304563	O6	Oe6_s03915	404064	404170
A	C1	scaffold15	2304575	2304483	O3	Oe6_s00371	75442	75534
A	C1	scaffold15	2304459	2304565	O6	Oe6_s03915	404064	404170
A	C1	scaffold15	2304577	2304485	O3	Oe6_s00371	75442	75534
A	C1	scaffold15	2309104	2309469	O5	Oe6_s02250	198523	198878
A	C1	scaffold15	2209521	2211461	O1	Oe6_s05897	169067	170916
A	C1	scaffold15	2304404	2304567	O2	Oe6_s06044	233912	234079
A	C1	scaffold15	2283212	2283629	O8	Oe6_s03845	649304	649724
A	C1	scaffold15	2167935	2170360	O4	Oe6_s02363	115260	117609
A	C1	scaffold15	2129610	2129745	O6	Oe6_s03915	374070	374198
A	C1	scaffold15	2163433	2164365	O7	Oe6_s09708	220031	220953
A	C1	scaffold15	2202471	2202554	O3	Oe6_s00371	79182	79265
A	C1	scaffold15	2304461	2304567	O6	Oe6_s03915	404064	404170
A	C1	scaffold15	2304578	2304487	O3	Oe6_s00371	75443	75534
A	C1	scaffold15	2304463	2304569	O6	Oe6_s03915	404064	404170
A	C1	scaffold15	2304582	2304489	O3	Oe6_s00371	75441	75534
A	C1	scaffold15	2304465	2304571	O6	Oe6_s03915	404064	404170
A	C1	scaffold15	2304581	2304491	O3	Oe6_s00371	75444	75534
A	C1	scaffold15	2304467	2304573	O6	Oe6_s03915	404064	404170
A	C1	scaffold15	2304581	2304493	O3	Oe6_s00371	75446	75534
A	C1	scaffold15	2304469	2304575	O6	Oe6_s03915	404064	404170
A	C1	scaffold15	2304592	2304495	O3	Oe6_s00371	75440	75534
A	C1	scaffold15	2304471	2304580	O6	Oe6_s03915	404064	404173
A	C1	scaffold15	2304602	2304497	O3	Oe6_s00371	75442	75534
A	C1	scaffold15	2304473	2304578	O6	Oe6_s03915	404064	404169
A	C1	scaffold15	2304604	2304499	O3	Oe6_s00371	75442	75534
A	C1	scaffold15	2304475	2304597	O6	Oe6_s03915	404064	404186
A	C1	scaffold15	2304606	2304501	O3	Oe6_s00371	75442	75534
A	C1	scaffold15	2304477	2304581	O6	Oe6_s03915	404064	404168
A	C1	scaffold15	2304578	2304503	O3	Oe6_s00371	75459	75534
A	C1	scaffold15	2304479	2304581	O6	Oe6_s03915	404064	404166
A	C1	scaffold15	2304608	2304505	O3	Oe6_s00371	75442	75534
A	C1	scaffold15	2309596	2309758	O5	Oe6_s02250	199619	199775
A	C1	scaffold15	2210057	2210170	O1	Oe6_s05897	169316	169438
A	C1	scaffold15	2304421	2304510	O2	Oe6_s06044	234007	234096
A	C1	scaffold15	2285154	2285769	O8	Oe6_s03845	678669	679285
A	C1	scaffold15	2211298	2211397	O4	Oe6_s02363	129067	129166
A	C1	scaffold15	2130209	2130382	O6	Oe6_s03915	374263	374436
A	C1	scaffold15	2163781	2164206	O7	Oe6_s09708	219167	219592
A	C1	scaffold15	2203109	2203395	O3	Oe6_s00371	79382	79665
A	C1	scaffold15	2304481	2304581	O6	Oe6_s03915	404064	404164
A	C1	scaffold15	2304654	2304507	O3	Oe6_s00371	75404	75534
A	C1	scaffold15	2304483	2304602	O6	Oe6_s03915	404064	404170
A	C1	scaffold15	2304618	2304509	O3	Oe6_s00371	75442	75534
A	C1	scaffold15	2304485	2304604	O6	Oe6_s03915	404064	404170
A	C1	scaffold15	2304487	2304624	O6	Oe6_s03915	404064	404187
A	C1	scaffold15	2304489	2304608	O6	Oe6_s03915	404064	404170
A	C1	scaffold15	2304491	2304626	O6	Oe6_s03915	404064	404181
A	C1	scaffold15	2304493	2304612	O6	Oe6_s03915	404064	404170
A	C1	scaffold15	2304495	2304614	O6	Oe6_s03915	404064	404170
A	C1	scaffold15	2304497	2304625	O6	Oe6_s03915	404064	404175
A	C1	scaffold15	2304499	2304622	O6	Oe6_s03915	404064	404170
A	C1	scaffold15	2093304	2092987	O5	Oe6_s02250	104612	104930
A	C1	scaffold15	2213930	2214045	O1	Oe6_s05897	195726	195841
A	C1	scaffold15	2304426	2304564	O2	Oe6_s06044	233956	234096
A	C1	scaffold15	2285154	2286912	O8	Oe6_s03845	650020	651718
A	C1	scaffold15	2211298	2211397	O4	Oe6_s02363	129628	129727
A	C1	scaffold15	2130541	2130660	O6	Oe6_s03915	366385	366503
A	C1	scaffold15	2165527	2165883	O7	Oe6_s09708	223529	223906
A	C1	scaffold15	2203582	2203739	O3	Oe6_s00371	80706	80863
A	C1	scaffold15	2304501	2304623	O6	Oe6_s03915	404064	404169
A	C1	scaffold15	2319377	2320848	O6	Oe6_s03915	434506	436129
A	C1	scaffold15	2321680	2321927	O6	Oe6_s03915	438027	438296
A	C1	scaffold15	2336136	2336718	O6	Oe6_s03915	511530	512372
A	C1	scaffold15	2337413	2337563	O6	Oe6_s03915	513731	513890
A	C1	scaffold15	2337584	2337706	O6	Oe6_s03915	514865	514987
A	C1	scaffold15	2338950	2339274	O6	Oe6_s03915	515046	515295
A	C1	scaffold15	2340958	2341826	O6	Oe6_s03915	517008	518123
A	C1	scaffold15	2342768	2343030	O6	Oe6_s03915	524027	524293
A	C1	scaffold15	2349397	2349666	O6	Oe6_s03915	524025	524300
A	C1	scaffold15	2126066	2125334	O5	Oe6_s02250	132130	132888
A	C1	scaffold15	2214997	2215252	O1	Oe6_s05897	196574	196830
A	C1	scaffold15	2304430	2304528	O2	Oe6_s06044	233995	234096
A	C1	scaffold15	2285951	2286843	O8	Oe6_s03845	680743	681502
A	C1	scaffold15	2211298	2211397	O4	Oe6_s02363	124524	124623
A	C1	scaffold15	2130549	2130649	O6	Oe6_s03915	374975	375075
A	C1	scaffold15	2218891	2220845	O7	Oe6_s09708	209674	211589
A	C1	scaffold15	2304417	2304502	O3	Oe6_s00371	75452	75534
A	C1	scaffold15	2362461	2362733	O6	Oe6_s03915	524037	524319
A	C1	scaffold15	2369084	2369342	O6	Oe6_s03915	524053	524321
A	C1	scaffold15	2378794	2379035	O6	Oe6_s03915	524055	524300
A	C1	scaffold15	2383739	2383984	O6	Oe6_s03915	524049	524300
A	C1	scaffold15	2393732	2393892	O6	Oe6_s03915	526085	526237
A	C1	scaffold15	2394597	2394932	O6	Oe6_s03915	526392	526727
A	C1	scaffold15	2222428	2222257	O6	Oe6_s03915	369875	370046
A	C1	scaffold15	2304518	2304400	O6	Oe6_s03915	404064	404179
A	C1	scaffold15	2304542	2304418	O6	Oe6_s03915	404064	404188
A	C1	scaffold15	2304534	2304420	O6	Oe6_s03915	404064	404178
A	C1	scaffold15	2296753	2296913	O1	Oe6_s05897	226894	227049
A	C1	scaffold15	2304433	2304516	O2	Oe6_s06044	234013	234096
A	C1	scaffold15	2304507	2304662	O8	Oe6_s03845	522158	522301
A	C1	scaffold15	2213863	2214045	O4	Oe6_s02363	133860	134060
A	C1	scaffold15	2131469	2131726	O6	Oe6_s03915	375174	375431
A	C1	scaffold15	2221965	2222428	O7	Oe6_s09708	321202	321661
A	C1	scaffold15	2304426	2304500	O3	Oe6_s00371	75460	75534
A	C1	scaffold15	2304532	2304425	O6	Oe6_s03915	404064	404171
A	C1	scaffold15	2304546	2304427	O6	Oe6_s03915	404064	404188
A	C1	scaffold15	2304544	2304427	O6	Oe6_s03915	404064	404184
A	C1	scaffold15	2304510	2304429	O6	Oe6_s03915	404064	404145
A	C1	scaffold15	2304512	2304429	O6	Oe6_s03915	404064	404147
A	C1	scaffold15	2304514	2304429	O6	Oe6_s03915	404064	404149
A	C1	scaffold15	2304516	2304429	O6	Oe6_s03915	404064	404151
A	C1	scaffold15	2304520	2304429	O6	Oe6_s03915	404064	404155
A	C1	scaffold15	2304522	2304429	O6	Oe6_s03915	404064	404157
A	C1	scaffold15	2304524	2304429	O6	Oe6_s03915	404064	404159
A	C1	scaffold15	2297089	2297256	O1	Oe6_s05897	227612	227779
A	C1	scaffold15	2304434	2304545	O2	Oe6_s06044	233968	234079
A	C1	scaffold15	2304517	2304585	O8	Oe6_s03845	522158	522226
A	C1	scaffold15	2215026	2215252	O4	Oe6_s02363	134642	134868
A	C1	scaffold15	2132734	2132909	O6	Oe6_s03915	368039	368210
A	C1	scaffold15	2222132	2222417	O7	Oe6_s09708	350191	350473
A	C1	scaffold15	2304429	2304504	O3	Oe6_s00371	75459	75534
A	C1	scaffold15	2304526	2304429	O6	Oe6_s03915	404064	404161
A	C1	scaffold15	2304528	2304429	O6	Oe6_s03915	404064	404163
A	C1	scaffold15	2304530	2304429	O6	Oe6_s03915	404064	404165
A	C1	scaffold15	2304536	2304430	O6	Oe6_s03915	404064	404170
A	C1	scaffold15	2304554	2304431	O6	Oe6_s03915	404064	404188
A	C1	scaffold15	2304538	2304433	O6	Oe6_s03915	404064	404169
A	C1	scaffold15	2304540	2304434	O6	Oe6_s03915	404064	404170
A	C1	scaffold15	2304548	2304442	O6	Oe6_s03915	404064	404170
A	C1	scaffold15	2304550	2304444	O6	Oe6_s03915	404064	404170
A	C1	scaffold15	2304552	2304446	O6	Oe6_s03915	404064	404170
A	C1	scaffold15	2298071	2298254	O1	Oe6_s05897	228928	229111
A	C1	scaffold15	2304434	2304536	O2	Oe6_s06044	233995	234096
A	C1	scaffold15	2323248	2324997	O8	Oe6_s03845	730729	732272
A	C1	scaffold15	2215384	2215474	O4	Oe6_s02363	135503	135596
A	C1	scaffold15	2132766	2132931	O6	Oe6_s03915	375980	376152
A	C1	scaffold15	2222153	2222417	O7	Oe6_s09708	346086	346351
A	C1	scaffold15	2304429	2304506	O3	Oe6_s00371	75457	75534
A	C1	scaffold15	2304556	2304450	O6	Oe6_s03915	404064	404170
A	C1	scaffold15	2304558	2304452	O6	Oe6_s03915	404064	404170
A	C1	scaffold15	2304560	2304454	O6	Oe6_s03915	404064	404170
A	C1	scaffold15	2304562	2304456	O6	Oe6_s03915	404064	404170
A	C1	scaffold15	2304564	2304458	O6	Oe6_s03915	404064	404170
A	C1	scaffold15	2304566	2304460	O6	Oe6_s03915	404064	404170
A	C1	scaffold15	2304568	2304462	O6	Oe6_s03915	404064	404170
A	C1	scaffold15	2304570	2304464	O6	Oe6_s03915	404064	404170
A	C1	scaffold15	2304579	2304466	O6	Oe6_s03915	404057	404170
A	C1	scaffold15	2304580	2304468	O6	Oe6_s03915	404058	404170
A	C1	scaffold15	2298824	2299465	O1	Oe6_s05897	230162	230745
A	C1	scaffold15	2304434	2304518	O2	Oe6_s06044	234012	234096
A	C1	scaffold15	2325655	2325877	O8	Oe6_s03845	733290	733518
A	C1	scaffold15	2242228	2242837	O4	Oe6_s02363	138611	139413
A	C1	scaffold15	2134403	2135219	O6	Oe6_s03915	372534	373576
A	C1	scaffold15	2093211	2092894	O7	Oe6_s09708	148042	148327
A	C1	scaffold15	2304429	2304508	O3	Oe6_s00371	75455	75534
A	C1	scaffold15	2304576	2304470	O6	Oe6_s03915	404064	404170
A	C1	scaffold15	2304578	2304472	O6	Oe6_s03915	404064	404170
A	C1	scaffold15	2304576	2304474	O6	Oe6_s03915	404068	404170
A	C1	scaffold15	2304579	2304476	O6	Oe6_s03915	404067	404170
A	C1	scaffold15	2304587	2304478	O6	Oe6_s03915	404061	404170
A	C1	scaffold15	2304577	2304480	O6	Oe6_s03915	404073	404170
A	C1	scaffold15	2304591	2304482	O6	Oe6_s03915	404061	404170
A	C1	scaffold15	2304593	2304484	O6	Oe6_s03915	404064	404170
A	C1	scaffold15	2304576	2304486	O6	Oe6_s03915	404080	404170
A	C1	scaffold15	2304578	2304488	O6	Oe6_s03915	404080	404170
A	C1	scaffold15	2299621	2300363	O1	Oe6_s05897	232325	233009
A	C1	scaffold15	2304436	2304540	O2	Oe6_s06044	233993	234096
A	C1	scaffold15	2326511	2326782	O8	Oe6_s03845	734376	734649
A	C1	scaffold15	2243618	2244419	O4	Oe6_s02363	140721	141522
A	C1	scaffold15	2134415	2134559	O6	Oe6_s03915	363802	363946
A	C1	scaffold15	2094920	2094236	O7	Oe6_s09708	144899	145518
A	C1	scaffold15	2304429	2304510	O3	Oe6_s00371	75453	75534
A	C1	scaffold15	2304580	2304490	O6	Oe6_s03915	404080	404170
A	C1	scaffold15	2304581	2304492	O6	Oe6_s03915	404081	404170
A	C1	scaffold15	2304581	2304494	O6	Oe6_s03915	404083	404170
A	C1	scaffold15	2304671	2304496	O6	Oe6_s03915	404022	404170
A	C1	scaffold15	2304625	2304498	O6	Oe6_s03915	404062	404170
A	C1	scaffold15	2304621	2304500	O6	Oe6_s03915	404068	404170
A	C1	scaffold15	2304623	2304502	O6	Oe6_s03915	404068	404170
A	C1	scaffold15	2304620	2304504	O6	Oe6_s03915	404073	404170
A	C1	scaffold15	2304622	2304506	O6	Oe6_s03915	404073	404170
A	C1	scaffold15	2304665	2304508	O6	Oe6_s03915	404043	404170
A	C1	scaffold15	2125531	2126863	O5	Oe6_s02250	149393	150741
A	C1	scaffold15	2154003	2155981	O1	Oe6_s05897	131622	133703
A	C1	scaffold15	2155729	2155981	O2	Oe6_s06044	168208	168468
A	C1	scaffold15	2190253	2190579	O8	Oe6_s03845	619065	619338
A	C1	scaffold15	2118694	2119729	O4	Oe6_s02363	99008	100002
A	C1	scaffold15	2120918	2121374	O6	Oe6_s03915	352719	353224
A	C1	scaffold15	2125566	2126863	O7	Oe6_s09708	172030	173360
A	C1	scaffold15	2118745	2119710	O3	Oe6_s00371	19824	20822
A	C1	scaffold15	2300719	2300889	O1	Oe6_s05897	233744	233915
A	C1	scaffold15	2304436	2304520	O2	Oe6_s06044	234012	234096
A	C1	scaffold15	2326511	2326782	O8	Oe6_s03845	735669	735942
A	C1	scaffold15	2135108	2135227	O6	Oe6_s03915	364718	364847
A	C1	scaffold15	2095877	2095725	O7	Oe6_s09708	130490	130652
A	C1	scaffold15	2304429	2304512	O3	Oe6_s00371	75451	75534
A	C1	scaffold15	2304623	2304510	O6	Oe6_s03915	404082	404170
A	C1	scaffold15	2304623	2304512	O6	Oe6_s03915	404084	404170
A	C1	scaffold15	2304623	2304514	O6	Oe6_s03915	404086	404170
A	C1	scaffold15	2302393	2302467	O1	Oe6_s05897	238748	238822
A	C1	scaffold15	2304438	2304672	O2	Oe6_s06044	234012	234232
A	C1	scaffold15	2341017	2341296	O8	Oe6_s03845	746082	746343
A	C1	scaffold15	2136082	2136227	O6	Oe6_s03915	374021	374180
A	C1	scaffold15	2101348	2101072	O7	Oe6_s09708	124456	124740
A	C1	scaffold15	2304429	2304514	O3	Oe6_s00371	75449	75534
A	C1	scaffold15	2302534	2302610	O1	Oe6_s05897	238749	238825
A	C1	scaffold15	2304440	2304568	O2	Oe6_s06044	233968	234096
A	C1	scaffold15	2342731	2343091	O8	Oe6_s03845	753208	753567
A	C1	scaffold15	2136088	2136225	O6	Oe6_s03915	365200	365341
A	C1	scaffold15	2104719	2103158	O7	Oe6_s09708	121397	122948
A	C1	scaffold15	2304429	2304516	O3	Oe6_s00371	75447	75534
A	C1	scaffold15	2302607	2302751	O1	Oe6_s05897	238665	238825
A	C1	scaffold15	2304440	2304527	O2	Oe6_s06044	233993	234079
A	C1	scaffold15	2343312	2345405	O8	Oe6_s03845	755076	756615
A	C1	scaffold15	2136987	2137149	O6	Oe6_s03915	365764	365926
A	C1	scaffold15	2103978	2103886	O7	Oe6_s09708	122088	122180
A	C1	scaffold15	2304429	2304518	O3	Oe6_s00371	75445	75534
A	C1	scaffold15	2309071	2309757	O1	Oe6_s05897	250015	250848
A	C1	scaffold15	2304440	2304507	O2	Oe6_s06044	234012	234079
A	C1	scaffold15	2349361	2349719	O8	Oe6_s03845	753208	753566
A	C1	scaffold15	2136988	2137167	O6	Oe6_s03915	374275	374454
A	C1	scaffold15	2104013	2103928	O7	Oe6_s09708	122137	122222
A	C1	scaffold15	2304429	2304520	O3	Oe6_s00371	75443	75534
A	C1	scaffold15	2199082	2198895	O1	Oe6_s05897	163340	163518
A	C1	scaffold15	2304442	2304526	O2	Oe6_s06044	234012	234096
A	C1	scaffold15	2349844	2350063	O8	Oe6_s03845	755075	755294
A	C1	scaffold15	2137312	2137416	O6	Oe6_s03915	366391	366495
A	C1	scaffold15	2108014	2106518	O7	Oe6_s09708	92089	93779
A	C1	scaffold15	2304430	2304522	O3	Oe6_s00371	75442	75534
A	C1	scaffold15	2199932	2199555	O1	Oe6_s05897	162139	162510
A	C1	scaffold15	2304446	2304574	O2	Oe6_s06044	233968	234096
A	C1	scaffold15	2350539	2351629	O8	Oe6_s03845	755381	756498
A	C1	scaffold15	2137314	2138240	O6	Oe6_s03915	374975	376105
A	C1	scaffold15	2108640	2108344	O7	Oe6_s09708	90867	91160
A	C1	scaffold15	2304433	2304524	O3	Oe6_s00371	75443	75534
A	C1	scaffold15	2283685	2283206	O1	Oe6_s05897	217598	218075
A	C1	scaffold15	2304446	2304530	O2	Oe6_s06044	234012	234096
A	C1	scaffold15	2357644	2357718	O8	Oe6_s03845	753492	753566
A	C1	scaffold15	2137581	2137823	O6	Oe6_s03915	367056	367298
A	C1	scaffold15	2127956	2125539	O7	Oe6_s09708	103072	105506
A	C1	scaffold15	2304434	2304526	O3	Oe6_s00371	75442	75534
A	C1	scaffold15	2285797	2285133	O1	Oe6_s05897	216286	216950
A	C1	scaffold15	2304448	2304576	O2	Oe6_s06044	233968	234096
A	C1	scaffold15	2357848	2359829	O8	Oe6_s03845	755072	756559
A	C1	scaffold15	2138111	2138245	O6	Oe6_s03915	368062	368197
A	C1	scaffold15	2126863	2125566	O7	Oe6_s09708	189046	190367
A	C1	scaffold15	2304436	2304528	O3	Oe6_s00371	75442	75534
A	C1	scaffold15	2286912	2285944	O1	Oe6_s05897	214683	215766
A	C1	scaffold15	2304448	2304535	O2	Oe6_s06044	233993	234079
A	C1	scaffold15	2362408	2362774	O8	Oe6_s03845	753201	753567
A	C1	scaffold15	2140937	2141431	O6	Oe6_s03915	372531	372949
A	C1	scaffold15	2220820	2219814	O7	Oe6_s09708	337959	338936
A	C1	scaffold15	2304438	2304530	O3	Oe6_s00371	75442	75534
A	C1	scaffold15	2125985	2128502	O5	Oe6_s02250	132920	135560
A	C1	scaffold15	2156298	2156452	O1	Oe6_s05897	134680	134837
A	C1	scaffold15	2156273	2156444	O2	Oe6_s06044	169502	169670
A	C1	scaffold15	2190623	2194833	O8	Oe6_s03845	619591	623720
A	C1	scaffold15	2120526	2121317	O4	Oe6_s02363	100445	101253
A	C1	scaffold15	2121321	2121459	O6	Oe6_s03915	353816	353954
A	C1	scaffold15	2126317	2126863	O7	Oe6_s09708	304136	304712
A	C1	scaffold15	2120526	2121319	O3	Oe6_s00371	21279	22064
A	C1	scaffold15	2304448	2304532	O2	Oe6_s06044	234012	234096
A	C1	scaffold15	2362824	2364778	O8	Oe6_s03845	755065	756615
A	C1	scaffold15	2141736	2141838	O6	Oe6_s03915	373472	373574
A	C1	scaffold15	2304440	2304532	O3	Oe6_s00371	75442	75534
A	C1	scaffold15	2304450	2304534	O2	Oe6_s06044	234012	234096
A	C1	scaffold15	2368974	2369397	O8	Oe6_s03845	753158	753583
A	C1	scaffold15	2141748	2141825	O6	Oe6_s03915	364741	364818
A	C1	scaffold15	2304442	2304534	O3	Oe6_s00371	75442	75534
A	C1	scaffold15	2304452	2304539	O2	Oe6_s06044	233993	234079
A	C1	scaffold15	2369751	2371722	O8	Oe6_s03845	755072	756628
A	C1	scaffold15	2142721	2143137	O6	Oe6_s03915	374064	374447
A	C1	scaffold15	2304444	2304536	O3	Oe6_s00371	75442	75534
A	C1	scaffold15	2304454	2304538	O2	Oe6_s06044	234012	234096
A	C1	scaffold15	2378721	2379091	O8	Oe6_s03845	753199	753569
A	C1	scaffold15	2142749	2142835	O6	Oe6_s03915	365255	365341
A	C1	scaffold15	2304446	2304538	O3	Oe6_s00371	75442	75534
A	C1	scaffold15	2304456	2304543	O2	Oe6_s06044	233993	234079
A	C1	scaffold15	2379614	2381393	O8	Oe6_s03845	755072	756625
A	C1	scaffold15	2142965	2143126	O6	Oe6_s03915	365765	365926
A	C1	scaffold15	2304448	2304540	O3	Oe6_s00371	75442	75534
A	C1	scaffold15	2304458	2304651	O2	Oe6_s06044	234012	234191
A	C1	scaffold15	2383679	2384047	O8	Oe6_s03845	753208	753575
A	C1	scaffold15	2143170	2144130	O6	Oe6_s03915	374959	376131
A	C1	scaffold15	2304450	2304542	O3	Oe6_s00371	75442	75534
A	C1	scaffold15	2304460	2304571	O2	Oe6_s06044	233968	234079
A	C1	scaffold15	2384301	2386044	O8	Oe6_s03845	755074	756626
A	C1	scaffold15	2143185	2143329	O6	Oe6_s03915	366392	366532
A	C1	scaffold15	2304452	2304544	O3	Oe6_s00371	75442	75534
A	C1	scaffold15	2304464	2304531	O2	Oe6_s06044	234012	234079
A	C1	scaffold15	2126541	2125467	O8	Oe6_s03845	572841	573946
A	C1	scaffold15	2143339	2143625	O6	Oe6_s03915	367048	367348
A	C1	scaffold15	2304454	2304546	O3	Oe6_s00371	75442	75534
A	C1	scaffold15	2304466	2304577	O2	Oe6_s06044	233968	234079
A	C1	scaffold15	2126943	2126544	O8	Oe6_s03845	567817	568237
A	C1	scaffold15	2143962	2144095	O6	Oe6_s03915	368061	368193
A	C1	scaffold15	2304456	2304548	O3	Oe6_s00371	75442	75534
A	C1	scaffold15	2304466	2304533	O2	Oe6_s06044	234012	234079
A	C1	scaffold15	2220930	2218218	O8	Oe6_s03845	535663	538468
A	C1	scaffold15	2146606	2147464	O6	Oe6_s03915	372534	373576
A	C1	scaffold15	2304458	2304550	O3	Oe6_s00371	75442	75534
A	C1	scaffold15	2153190	2153555	O5	Oe6_s02250	131214	131555
A	C1	scaffold15	2158431	2159062	O1	Oe6_s05897	136944	137584
A	C1	scaffold15	2158419	2159074	O2	Oe6_s06044	171390	172056
A	C1	scaffold15	2195401	2195563	O8	Oe6_s03845	624068	624221
A	C1	scaffold15	2121275	2122217	O4	Oe6_s02363	101769	102641
A	C1	scaffold15	2121690	2122257	O6	Oe6_s03915	362430	362992
A	C1	scaffold15	2153186	2153462	O7	Oe6_s09708	207686	207927
A	C1	scaffold15	2121664	2122242	O3	Oe6_s00371	22749	23333
A	C1	scaffold15	2304468	2304572	O2	Oe6_s06044	233993	234096
A	C1	scaffold15	2304508	2304401	O8	Oe6_s03845	522158	522265
A	C1	scaffold15	2146618	2146781	O6	Oe6_s03915	363802	363965
A	C1	scaffold15	2304460	2304552	O3	Oe6_s00371	75442	75534
A	C1	scaffold15	2304470	2304537	O2	Oe6_s06044	234012	234079
A	C1	scaffold15	2147353	2147472	O6	Oe6_s03915	364718	364847
A	C1	scaffold15	2304462	2304554	O3	Oe6_s00371	75442	75534
A	C1	scaffold15	2304474	2304541	O2	Oe6_s06044	234012	234079
A	C1	scaffold15	2148344	2148489	O6	Oe6_s03915	374021	374180
A	C1	scaffold15	2304464	2304556	O3	Oe6_s00371	75442	75534
A	C1	scaffold15	2304476	2304563	O2	Oe6_s06044	233993	234079
A	C1	scaffold15	2148389	2148487	O6	Oe6_s03915	365248	365341
A	C1	scaffold15	2304466	2304558	O3	Oe6_s00371	75442	75534
A	C1	scaffold15	2304482	2304566	O2	Oe6_s06044	234012	234096
A	C1	scaffold15	2149273	2149435	O6	Oe6_s03915	365764	365926
A	C1	scaffold15	2304468	2304560	O3	Oe6_s00371	75442	75534
A	C1	scaffold15	2304486	2304570	O2	Oe6_s06044	234012	234096
A	C1	scaffold15	2149274	2149453	O6	Oe6_s03915	374275	374454
A	C1	scaffold15	2304470	2304562	O3	Oe6_s00371	75442	75534
A	C1	scaffold15	2304488	2304575	O2	Oe6_s06044	233993	234079
A	C1	scaffold15	2149545	2149649	O6	Oe6_s03915	366391	366495
A	C1	scaffold15	2304472	2304564	O3	Oe6_s00371	75442	75534
A	C1	scaffold15	2304494	2304578	O2	Oe6_s06044	234012	234096
A	C1	scaffold15	2149547	2150463	O6	Oe6_s03915	374975	376105
A	C1	scaffold15	2304474	2304566	O3	Oe6_s00371	75442	75534
A	C1	scaffold15	2304502	2304569	O2	Oe6_s06044	234012	234079
A	C1	scaffold15	2149808	2150055	O6	Oe6_s03915	367051	367298
A	C1	scaffold15	2304476	2304568	O3	Oe6_s00371	75442	75534
A	C1	scaffold15	2304506	2304573	O2	Oe6_s06044	234012	234079
A	C1	scaffold15	2150340	2150468	O6	Oe6_s03915	368069	368197
A	C1	scaffold15	2304478	2304570	O3	Oe6_s00371	75442	75534
A	C1	scaffold15	2154045	2154284	O5	Oe6_s02250	137782	138021
A	C1	scaffold15	2163433	2164192	O1	Oe6_s05897	136946	137684
A	C1	scaffold15	2163433	2164192	O2	Oe6_s06044	171406	172150
A	C1	scaffold15	2213887	2214099	O8	Oe6_s03845	632559	632777
A	C1	scaffold15	2125466	2128262	O4	Oe6_s02363	104940	107833
A	C1	scaffold15	2124655	2124841	O6	Oe6_s03915	363765	363951
A	C1	scaffold15	2153995	2154284	O7	Oe6_s09708	177397	177683
A	C1	scaffold15	2158461	2159039	O3	Oe6_s00371	24863	25453
A	C1	scaffold15	2309104	2309458	O2	Oe6_s06044	222133	222481
A	C1	scaffold15	2175274	2176465	O6	Oe6_s03915	391036	392177
A	C1	scaffold15	2304480	2304572	O3	Oe6_s00371	75442	75534
A	C1	scaffold15	2309512	2309758	O2	Oe6_s06044	223163	223432
A	C1	scaffold15	2190315	2191758	O6	Oe6_s03915	392391	394212
A	C1	scaffold15	2304482	2304574	O3	Oe6_s00371	75442	75534
A	C1	scaffold15	2323248	2325772	O2	Oe6_s06044	230622	233245
A	C1	scaffold15	2193193	2194531	O6	Oe6_s03915	395165	396559
A	C1	scaffold15	2304484	2304576	O3	Oe6_s00371	75442	75534
A	C1	scaffold15	2326557	2326782	O2	Oe6_s06044	235351	235576
A	C1	scaffold15	2213927	2214084	O6	Oe6_s03915	419867	420019
A	C1	scaffold15	2304486	2304586	O3	Oe6_s00371	75442	75542
A	C1	scaffold15	2328111	2329677	O2	Oe6_s06044	236015	237428
A	C1	scaffold15	2215046	2215584	O6	Oe6_s03915	420435	420924
A	C1	scaffold15	2304488	2304580	O3	Oe6_s00371	75442	75534
A	C1	scaffold15	2330122	2330520	O2	Oe6_s06044	238618	239016
A	C1	scaffold15	2225570	2226281	O6	Oe6_s03915	422463	423169
A	C1	scaffold15	2304490	2304590	O3	Oe6_s00371	75442	75542
A	C1	scaffold15	2093380	2092894	O2	Oe6_s06044	117200	117656
A	C1	scaffold15	2227004	2229167	O6	Oe6_s03915	423794	426118
A	C1	scaffold15	2304492	2304581	O3	Oe6_s00371	75442	75531
A	C1	scaffold15	2094914	2094287	O2	Oe6_s06044	111833	112402
A	C1	scaffold15	2229593	2229783	O6	Oe6_s03915	427346	427525
A	C1	scaffold15	2304494	2304581	O3	Oe6_s00371	75442	75529
A	C1	scaffold15	2128515	2125365	O2	Oe6_s06044	181547	184729
A	C1	scaffold15	2253826	2254204	O6	Oe6_s03915	443051	443451
A	C1	scaffold15	2304496	2304581	O3	Oe6_s00371	75442	75527
A	C1	scaffold15	2126851	2125381	O2	Oe6_s06044	143042	144531
A	C1	scaffold15	2255334	2255475	O6	Oe6_s03915	446414	446555
A	C1	scaffold15	2304498	2304581	O3	Oe6_s00371	75442	75525
A	C1	scaffold15	2154432	2155763	O5	Oe6_s02250	147324	148815
A	C1	scaffold15	2163778	2164028	O1	Oe6_s05897	135970	136207
A	C1	scaffold15	2214998	2215252	O2	Oe6_s06044	175241	175490
A	C1	scaffold15	2215010	2215567	O8	Oe6_s03845	633286	633937
A	C1	scaffold15	2158464	2158959	O4	Oe6_s02363	104162	104662
A	C1	scaffold15	2124673	2124839	O6	Oe6_s03915	372527	372693
A	C1	scaffold15	2154003	2155915	O7	Oe6_s09708	214502	216496
A	C1	scaffold15	2163433	2164195	O3	Oe6_s00371	24838	25561
A	C1	scaffold15	2127959	2127405	O2	Oe6_s06044	142130	142683
A	C1	scaffold15	2256237	2256358	O6	Oe6_s03915	448893	449018
A	C1	scaffold15	2304500	2304605	O3	Oe6_s00371	75442	75534
A	C1	scaffold15	2304657	2304398	O2	Oe6_s06044	233830	234123
A	C1	scaffold15	2257234	2259341	O6	Oe6_s03915	449615	451709
A	C1	scaffold15	2304502	2304607	O3	Oe6_s00371	75442	75534
A	C1	scaffold15	2304610	2304400	O2	Oe6_s06044	233932	234155
A	C1	scaffold15	2262895	2265594	O6	Oe6_s03915	460354	463226
A	C1	scaffold15	2304504	2304609	O3	Oe6_s00371	75442	75534
A	C1	scaffold15	2304792	2304418	O2	Oe6_s06044	233749	234107
A	C1	scaffold15	2263783	2263963	O6	Oe6_s03915	461355	461500
A	C1	scaffold15	2304506	2304638	O3	Oe6_s00371	75442	75552
A	C1	scaffold15	2304521	2304427	O2	Oe6_s06044	233993	234086
A	C1	scaffold15	2266557	2267012	O6	Oe6_s03915	464190	464606
A	C1	scaffold15	2304508	2304624	O3	Oe6_s00371	75442	75535
A	C1	scaffold15	2304525	2304427	O2	Oe6_s06044	233993	234090
A	C1	scaffold15	2267272	2268603	O6	Oe6_s03915	465878	467154
A	C1	scaffold15	2304510	2304623	O3	Oe6_s00371	75442	75532
A	C1	scaffold15	2304522	2304429	O2	Oe6_s06044	234013	234111
A	C1	scaffold15	2268875	2268946	O6	Oe6_s03915	467880	467951
A	C1	scaffold15	2319378	2320842	O3	Oe6_s00371	65681	67331
A	C1	scaffold15	2304514	2304431	O2	Oe6_s06044	234013	234100
A	C1	scaffold15	2269783	2272484	O6	Oe6_s03915	468958	472014
A	C1	scaffold15	2319378	2320266	O3	Oe6_s00371	26958	27760
A	C1	scaffold15	2304535	2304432	O2	Oe6_s06044	233995	234101
A	C1	scaffold15	2273583	2275998	O6	Oe6_s03915	473385	475423
A	C1	scaffold15	2319379	2320836	O3	Oe6_s00371	57490	59114
A	C1	scaffold15	2304502	2304436	O2	Oe6_s06044	234013	234079
A	C1	scaffold15	2277359	2277567	O6	Oe6_s03915	475586	475820
A	C1	scaffold15	2126871	2126314	O3	Oe6_s00371	115022	115612
A	C1	scaffold15	2156284	2156444	O5	Oe6_s02250	155020	155179
A	C1	scaffold15	2165527	2168387	O1	Oe6_s05897	140263	143093
A	C1	scaffold15	2304077	2304697	O2	Oe6_s06044	233598	234232
A	C1	scaffold15	2223331	2223896	O8	Oe6_s03845	636399	636972
A	C1	scaffold15	2163466	2163972	O4	Oe6_s02363	104161	104660
A	C1	scaffold15	2125377	2125673	O6	Oe6_s03915	347237	347532
A	C1	scaffold15	2155741	2155915	O7	Oe6_s09708	216570	216744
A	C1	scaffold15	2165532	2170441	O3	Oe6_s00371	37100	41794
A	C1	scaffold15	2304518	2304439	O2	Oe6_s06044	234013	234096
A	C1	scaffold15	2277921	2278015	O6	Oe6_s03915	347237	347331
A	C1	scaffold15	2304504	2304417	O3	Oe6_s00371	66230	66317
A	C1	scaffold15	2304506	2304440	O2	Oe6_s06044	234013	234079
A	C1	scaffold15	2278430	2279716	O6	Oe6_s03915	475961	476762
A	C1	scaffold15	2304505	2304417	O3	Oe6_s00371	75442	75531
A	C1	scaffold15	2304569	2304441	O2	Oe6_s06044	233968	234096
A	C1	scaffold15	2281298	2281468	O6	Oe6_s03915	476917	477084
A	C1	scaffold15	2304509	2304417	O3	Oe6_s00371	75442	75531
A	C1	scaffold15	2304510	2304444	O2	Oe6_s06044	234013	234079
A	C1	scaffold15	2283215	2283629	O6	Oe6_s03915	482221	482638
A	C1	scaffold15	2304517	2304417	O3	Oe6_s00371	75442	75542
A	C1	scaffold15	2304527	2304449	O2	Oe6_s06044	234014	234096
A	C1	scaffold15	2285125	2286912	O6	Oe6_s03915	483158	484857
A	C1	scaffold15	2304523	2304423	O3	Oe6_s00371	75442	75542
A	C1	scaffold15	2304585	2304451	O2	Oe6_s06044	233962	234096
A	C1	scaffold15	2304401	2304513	O6	Oe6_s03915	404063	404170
A	C1	scaffold15	2304507	2304426	O3	Oe6_s00371	75442	75523
A	C1	scaffold15	2304532	2304453	O2	Oe6_s06044	234013	234096
A	C1	scaffold15	2304415	2304595	O6	Oe6_s03915	404032	404212
A	C1	scaffold15	2304521	2304427	O3	Oe6_s00371	75442	75536
A	C1	scaffold15	2304557	2304455	O2	Oe6_s06044	233993	234096
A	C1	scaffold15	2304424	2304539	O6	Oe6_s03915	404055	404170
A	C1	scaffold15	2304501	2304429	O3	Oe6_s00371	75442	75514
A	C1	scaffold15	2304536	2304457	O2	Oe6_s06044	234013	234096
A	C1	scaffold15	2304425	2304523	O6	Oe6_s03915	404072	404170
A	C1	scaffold15	2304503	2304429	O3	Oe6_s00371	75442	75516
A	C1	scaffold15	2304538	2304459	O2	Oe6_s06044	234013	234096
A	C1	scaffold15	2304426	2304521	O6	Oe6_s03915	404075	404170
A	C1	scaffold15	2304511	2304429	O3	Oe6_s00371	75442	75524
A	C1	scaffold15	2158419	2159097	O5	Oe6_s02250	156903	157590
A	C1	scaffold15	2169264	2170418	O1	Oe6_s05897	144629	145740
A	C1	scaffold15	2304199	2304514	O2	Oe6_s06044	233817	234096
A	C1	scaffold15	2225573	2230233	O8	Oe6_s03845	637910	643326
A	C1	scaffold15	2163970	2164198	O4	Oe6_s02363	109533	109746
A	C1	scaffold15	2129052	2129147	O6	Oe6_s03915	364152	364239
A	C1	scaffold15	2155741	2155981	O7	Oe6_s09708	216818	217073
A	C1	scaffold15	2186388	2187361	O3	Oe6_s00371	74866	75653
A	C1	scaffold15	2304525	2304460	O2	Oe6_s06044	234014	234079
A	C1	scaffold15	2304427	2304519	O6	Oe6_s03915	404078	404170
A	C1	scaffold15	2304513	2304429	O3	Oe6_s00371	75442	75526
A	C1	scaffold15	2304561	2304461	O2	Oe6_s06044	233993	234096
A	C1	scaffold15	2304427	2304555	O6	Oe6_s03915	404042	404170
A	C1	scaffold15	2304515	2304429	O3	Oe6_s00371	75442	75528
A	C1	scaffold15	2304542	2304463	O2	Oe6_s06044	234013	234096
A	C1	scaffold15	2304427	2304551	O6	Oe6_s03915	404046	404170
A	C1	scaffold15	2304519	2304429	O3	Oe6_s00371	75442	75532
A	C1	scaffold15	2304565	2304465	O2	Oe6_s06044	233993	234096
A	C1	scaffold15	2304427	2304547	O6	Oe6_s03915	404050	404170
A	C1	scaffold15	2304525	2304431	O3	Oe6_s00371	75442	75536
A	C1	scaffold15	2304546	2304467	O2	Oe6_s06044	234013	234096
A	C1	scaffold15	2304428	2304535	O6	Oe6_s03915	404063	404170
A	C1	scaffold15	2304527	2304432	O3	Oe6_s00371	75442	75537
A	C1	scaffold15	2304569	2304469	O2	Oe6_s06044	233993	234096
A	C1	scaffold15	2304429	2304497	O6	Oe6_s03915	404102	404170
A	C1	scaffold15	2304529	2304437	O3	Oe6_s00371	75442	75534
A	C1	scaffold15	2304604	2304471	O2	Oe6_s06044	233968	234096
A	C1	scaffold15	2304429	2304499	O6	Oe6_s03915	404100	404170
A	C1	scaffold15	2304531	2304439	O3	Oe6_s00371	75442	75534
A	C1	scaffold15	2304551	2304473	O2	Oe6_s06044	234014	234096
A	C1	scaffold15	2304429	2304501	O6	Oe6_s03915	404098	404170
A	C1	scaffold15	2304533	2304441	O3	Oe6_s00371	75442	75534
A	C1	scaffold15	2304553	2304475	O2	Oe6_s06044	234014	234096
A	C1	scaffold15	2304429	2304503	O6	Oe6_s03915	404096	404170
A	C1	scaffold15	2304535	2304443	O3	Oe6_s00371	75442	75534
A	C1	scaffold15	2304555	2304477	O2	Oe6_s06044	234014	234096
A	C1	scaffold15	2304429	2304505	O6	Oe6_s03915	404094	404170
A	C1	scaffold15	2304537	2304445	O3	Oe6_s00371	75442	75534
A	C1	scaffold15	2163433	2164192	O5	Oe6_s02250	156919	157663
A	C1	scaffold15	2206765	2207114	O1	Oe6_s05897	167092	167428
A	C1	scaffold15	2304320	2304529	O2	Oe6_s06044	233859	234079
A	C1	scaffold15	2283189	2283277	O8	Oe6_s03845	654040	654126
A	C1	scaffold15	2165532	2167099	O4	Oe6_s02363	112043	113530
A	C1	scaffold15	2129198	2131731	O6	Oe6_s03915	364705	367301
A	C1	scaffold15	2156298	2156452	O7	Oe6_s09708	218123	218280
A	C1	scaffold15	2188446	2189624	O3	Oe6_s00371	77028	77877
A	C1	scaffold15	2304557	2304479	O2	Oe6_s06044	234014	234096
A	C1	scaffold15	2304429	2304507	O6	Oe6_s03915	404092	404170
A	C1	scaffold15	2304539	2304447	O3	Oe6_s00371	75442	75534
A	C1	scaffold15	2304559	2304481	O2	Oe6_s06044	234014	234096
A	C1	scaffold15	2304429	2304509	O6	Oe6_s03915	404090	404170
A	C1	scaffold15	2304541	2304449	O3	Oe6_s00371	75442	75534
A	C1	scaffold15	2304671	2304483	O2	Oe6_s06044	233894	234096
A	C1	scaffold15	2304429	2304515	O6	Oe6_s03915	404084	404170
A	C1	scaffold15	2304543	2304451	O3	Oe6_s00371	75442	75534
A	C1	scaffold15	2304564	2304485	O2	Oe6_s06044	234013	234096
A	C1	scaffold15	2304429	2304517	O6	Oe6_s03915	404082	404170
A	C1	scaffold15	2304545	2304453	O3	Oe6_s00371	75442	75534
A	C1	scaffold15	2304614	2304487	O2	Oe6_s06044	233968	234096
A	C1	scaffold15	2304429	2304525	O6	Oe6_s03915	404074	404170
A	C1	scaffold15	2304547	2304455	O3	Oe6_s00371	75442	75534
A	C1	scaffold15	2304568	2304489	O2	Oe6_s06044	234013	234096
A	C1	scaffold15	2304430	2304511	O6	Oe6_s03915	404089	404170
A	C1	scaffold15	2304549	2304457	O3	Oe6_s00371	75442	75534
A	C1	scaffold15	2304571	2304491	O2	Oe6_s06044	234012	234096
A	C1	scaffold15	2304430	2304527	O6	Oe6_s03915	404073	404170
A	C1	scaffold15	2304551	2304459	O3	Oe6_s00371	75442	75534
A	C1	scaffold15	2304573	2304493	O2	Oe6_s06044	234012	234096
A	C1	scaffold15	2304434	2304531	O6	Oe6_s03915	404073	404170
A	C1	scaffold15	2304553	2304461	O3	Oe6_s00371	75442	75534
A	C1	scaffold15	2304650	2304495	O2	Oe6_s06044	233941	234096
A	C1	scaffold15	2304435	2304537	O6	Oe6_s03915	404068	404170
A	C1	scaffold15	2304555	2304463	O3	Oe6_s00371	75442	75534
A	C1	scaffold15	2304600	2304497	O2	Oe6_s06044	233993	234096
A	C1	scaffold15	2304435	2304541	O6	Oe6_s03915	404064	404170
A	C1	scaffold15	2304557	2304465	O3	Oe6_s00371	75442	75534
B	C1	scaffold144	729191	730000	O3	Oe6_s05897	303162	303824
B	C1	scaffold144	796046	796352	O2	Oe6_s02009	490540	490846
B	C1	scaffold144	787483	788706	O1	Oe6_s07899	87238	88547
B	C1	scaffold144	796046	796380	O7	Oe6_s03992	301944	302277
B	C1	scaffold144	670667	676100	O4	Oe6_s00234	176306	181849
B	C1	scaffold144	656489	657945	O8	Oe6_s01958	202751	204187
B	C1	scaffold144	731643	733251	O6	Oe6_s03908	255863	257752
B	C1	scaffold144	809234	809861	O5	Oe6_s04200	99095	99701
B	C1	scaffold144	809234	809782	O3	Oe6_s05897	402322	402895
B	C1	scaffold144	810940	811007	O2	Oe6_s02009	416974	417041
B	C1	scaffold144	810935	811018	O1	Oe6_s07899	49710	49793
B	C1	scaffold144	809237	809674	O7	Oe6_s03992	406805	407211
B	C1	scaffold144	805791	806278	O4	Oe6_s00234	247713	248217
B	C1	scaffold144	703312	703598	O8	Oe6_s01958	269152	269431
B	C1	scaffold144	852044	852590	O6	Oe6_s03908	286991	287367
B	C1	scaffold144	872370	874599	O5	Oe6_s04200	145848	147612
B	C1	scaffold144	811013	811091	O3	Oe6_s05897	399953	400031
B	C1	scaffold144	811117	811195	O2	Oe6_s02009	416963	417041
B	C1	scaffold144	811120	811198	O1	Oe6_s07899	49715	49793
B	C1	scaffold144	811065	811182	O7	Oe6_s03992	366686	366803
B	C1	scaffold144	811006	811151	O4	Oe6_s00234	242590	242754
B	C1	scaffold144	811014	811101	O3	Oe6_s05897	351780	351867
B	C1	scaffold144	811119	811197	O2	Oe6_s02009	416963	417041
B	C1	scaffold144	811122	811200	O1	Oe6_s07899	49715	49793
B	C1	scaffold144	811067	811184	O7	Oe6_s03992	366686	366803
B	C1	scaffold144	811006	811079	O4	Oe6_s00234	242681	242754
B	C1	scaffold144	811015	811093	O3	Oe6_s05897	399953	400031
B	C1	scaffold144	811121	811199	O2	Oe6_s02009	416963	417041
B	C1	scaffold144	811124	811202	O1	Oe6_s07899	49715	49793
B	C1	scaffold144	811069	811186	O7	Oe6_s03992	366686	366803
B	C1	scaffold144	811008	811083	O4	Oe6_s00234	241672	241747
B	C1	scaffold144	811016	811103	O3	Oe6_s05897	351780	351867
B	C1	scaffold144	811123	811201	O2	Oe6_s02009	416963	417041
B	C1	scaffold144	811126	811204	O1	Oe6_s07899	49715	49793
B	C1	scaffold144	811071	811188	O7	Oe6_s03992	366686	366803
B	C1	scaffold144	811008	811081	O4	Oe6_s00234	242681	242754
B	C1	scaffold144	811017	811095	O3	Oe6_s05897	399953	400031
B	C1	scaffold144	811125	811203	O2	Oe6_s02009	416963	417041
B	C1	scaffold144	811128	811206	O1	Oe6_s07899	49715	49793
B	C1	scaffold144	811073	811190	O7	Oe6_s03992	366686	366803
B	C1	scaffold144	811010	811085	O4	Oe6_s00234	241672	241747
B	C1	scaffold144	811018	811105	O3	Oe6_s05897	351780	351867
B	C1	scaffold144	811127	811205	O2	Oe6_s02009	416963	417041
B	C1	scaffold144	811130	811208	O1	Oe6_s07899	49715	49793
B	C1	scaffold144	811075	811192	O7	Oe6_s03992	366686	366803
B	C1	scaffold144	811010	811155	O4	Oe6_s00234	242590	242754
B	C1	scaffold144	811019	811097	O3	Oe6_s05897	399953	400031
B	C1	scaffold144	811129	811207	O2	Oe6_s02009	416963	417041
B	C1	scaffold144	811132	811210	O1	Oe6_s07899	49715	49793
B	C1	scaffold144	811077	811194	O7	Oe6_s03992	366686	366803
B	C1	scaffold144	811010	811083	O4	Oe6_s00234	242681	242754
B	C1	scaffold144	811020	811107	O3	Oe6_s05897	351780	351867
B	C1	scaffold144	811131	811209	O2	Oe6_s02009	416963	417041
B	C1	scaffold144	811134	811212	O1	Oe6_s07899	49715	49793
B	C1	scaffold144	811079	811196	O7	Oe6_s03992	366686	366803
B	C1	scaffold144	811012	811087	O4	Oe6_s00234	241672	241747
B	C1	scaffold144	811021	811099	O3	Oe6_s05897	399953	400031
B	C1	scaffold144	811133	811211	O2	Oe6_s02009	416963	417041
B	C1	scaffold144	811136	811214	O1	Oe6_s07899	49715	49793
B	C1	scaffold144	811081	811198	O7	Oe6_s03992	366686	366803
B	C1	scaffold144	811012	811085	O4	Oe6_s00234	242681	242754
B	C1	scaffold144	811022	811109	O3	Oe6_s05897	351780	351867
B	C1	scaffold144	811135	811213	O2	Oe6_s02009	416963	417041
B	C1	scaffold144	811138	811216	O1	Oe6_s07899	49715	49793
B	C1	scaffold144	811083	811200	O7	Oe6_s03992	366686	366803
B	C1	scaffold144	811014	811089	O4	Oe6_s00234	241672	241747
B	C1	scaffold144	810917	811013	O3	Oe6_s05897	351778	351867
B	C1	scaffold144	810941	811013	O2	Oe6_s02009	495943	496015
B	C1	scaffold144	810940	811012	O1	Oe6_s07899	49721	49793
B	C1	scaffold144	809237	809674	O7	Oe6_s03992	425961	426367
B	C1	scaffold144	810703	811023	O4	Oe6_s00234	241406	241747
B	C1	scaffold144	703776	704921	O8	Oe6_s01958	255489	256407
B	C1	scaffold144	852580	852813	O6	Oe6_s03908	288241	288473
B	C1	scaffold144	880229	880442	O5	Oe6_s04200	148546	148759
B	C1	scaffold144	811023	811101	O3	Oe6_s05897	399953	400031
B	C1	scaffold144	811137	811215	O2	Oe6_s02009	416963	417041
B	C1	scaffold144	811140	811218	O1	Oe6_s07899	49715	49793
B	C1	scaffold144	811085	811202	O7	Oe6_s03992	366686	366803
B	C1	scaffold144	811014	811159	O4	Oe6_s00234	242590	242754
B	C1	scaffold144	811024	811111	O3	Oe6_s05897	351780	351867
B	C1	scaffold144	811139	811217	O2	Oe6_s02009	416963	417041
B	C1	scaffold144	811142	811220	O1	Oe6_s07899	49715	49793
B	C1	scaffold144	811087	811204	O7	Oe6_s03992	366686	366803
B	C1	scaffold144	811016	811091	O4	Oe6_s00234	241672	241747
B	C1	scaffold144	811025	811103	O3	Oe6_s05897	399953	400031
B	C1	scaffold144	811141	811219	O2	Oe6_s02009	416963	417041
B	C1	scaffold144	811144	811222	O1	Oe6_s07899	49715	49793
B	C1	scaffold144	811089	811206	O7	Oe6_s03992	366686	366803
B	C1	scaffold144	811016	811089	O4	Oe6_s00234	242681	242754
B	C1	scaffold144	811026	811113	O3	Oe6_s05897	351780	351867
B	C1	scaffold144	811143	811221	O2	Oe6_s02009	416963	417041
B	C1	scaffold144	811146	811224	O1	Oe6_s07899	49715	49793
B	C1	scaffold144	811091	811208	O7	Oe6_s03992	366686	366803
B	C1	scaffold144	811018	811093	O4	Oe6_s00234	241672	241747
B	C1	scaffold144	811027	811105	O3	Oe6_s05897	399953	400031
B	C1	scaffold144	811145	811223	O2	Oe6_s02009	416963	417041
B	C1	scaffold144	811148	811226	O1	Oe6_s07899	49715	49793
B	C1	scaffold144	811093	811210	O7	Oe6_s03992	366686	366803
B	C1	scaffold144	811018	811163	O4	Oe6_s00234	242590	242754
B	C1	scaffold144	811028	811115	O3	Oe6_s05897	351780	351867
B	C1	scaffold144	811147	811225	O2	Oe6_s02009	416963	417041
B	C1	scaffold144	811150	811228	O1	Oe6_s07899	49715	49793
B	C1	scaffold144	811095	811212	O7	Oe6_s03992	366686	366803
B	C1	scaffold144	811018	811091	O4	Oe6_s00234	242681	242754
B	C1	scaffold144	811029	811107	O3	Oe6_s05897	399953	400031
B	C1	scaffold144	811149	811227	O2	Oe6_s02009	416963	417041
B	C1	scaffold144	811152	811230	O1	Oe6_s07899	49715	49793
B	C1	scaffold144	811097	811214	O7	Oe6_s03992	366686	366803
B	C1	scaffold144	811020	811095	O4	Oe6_s00234	241672	241747
B	C1	scaffold144	811030	811117	O3	Oe6_s05897	351780	351867
B	C1	scaffold144	811151	811335	O2	Oe6_s02009	416963	417143
B	C1	scaffold144	811154	811232	O1	Oe6_s07899	49715	49793
B	C1	scaffold144	811099	811216	O7	Oe6_s03992	366686	366803
B	C1	scaffold144	811020	811093	O4	Oe6_s00234	242681	242754
B	C1	scaffold144	811031	811109	O3	Oe6_s05897	399953	400031
B	C1	scaffold144	811153	811231	O2	Oe6_s02009	416963	417041
B	C1	scaffold144	811156	811234	O1	Oe6_s07899	49715	49793
B	C1	scaffold144	811101	811218	O7	Oe6_s03992	366686	366803
B	C1	scaffold144	811022	811097	O4	Oe6_s00234	241672	241747
B	C1	scaffold144	811032	811119	O3	Oe6_s05897	351780	351867
B	C1	scaffold144	811155	811233	O2	Oe6_s02009	416963	417041
B	C1	scaffold144	811158	811236	O1	Oe6_s07899	49715	49793
B	C1	scaffold144	811103	811220	O7	Oe6_s03992	366686	366803
B	C1	scaffold144	811022	811167	O4	Oe6_s00234	242590	242754
B	C1	scaffold144	810919	811007	O3	Oe6_s05897	351786	351867
B	C1	scaffold144	810941	811009	O2	Oe6_s02009	416973	417041
B	C1	scaffold144	810940	811014	O1	Oe6_s07899	49719	49793
B	C1	scaffold144	810878	811056	O7	Oe6_s03992	366647	366803
B	C1	scaffold144	810726	811007	O4	Oe6_s00234	242531	242754
B	C1	scaffold144	705648	707774	O8	Oe6_s01958	256490	258577
B	C1	scaffold144	852817	853165	O6	Oe6_s03908	292732	293093
B	C1	scaffold144	881096	881298	O5	Oe6_s04200	149128	149317
B	C1	scaffold144	811033	811111	O3	Oe6_s05897	399953	400031
B	C1	scaffold144	811157	811235	O2	Oe6_s02009	416963	417041
B	C1	scaffold144	811160	811238	O1	Oe6_s07899	49715	49793
B	C1	scaffold144	811105	811222	O7	Oe6_s03992	366686	366803
B	C1	scaffold144	811024	811099	O4	Oe6_s00234	241672	241747
B	C1	scaffold144	811034	811121	O3	Oe6_s05897	351780	351867
B	C1	scaffold144	811159	811237	O2	Oe6_s02009	416963	417041
B	C1	scaffold144	811162	811240	O1	Oe6_s07899	49715	49793
B	C1	scaffold144	811107	811224	O7	Oe6_s03992	366686	366803
B	C1	scaffold144	811024	811097	O4	Oe6_s00234	242681	242754
B	C1	scaffold144	811035	811113	O3	Oe6_s05897	399953	400031
B	C1	scaffold144	811161	811239	O2	Oe6_s02009	416963	417041
B	C1	scaffold144	811164	811242	O1	Oe6_s07899	49715	49793
B	C1	scaffold144	811109	811226	O7	Oe6_s03992	366686	366803
B	C1	scaffold144	811026	811101	O4	Oe6_s00234	241672	241747
B	C1	scaffold144	811036	811123	O3	Oe6_s05897	351780	351867
B	C1	scaffold144	811163	811241	O2	Oe6_s02009	416963	417041
B	C1	scaffold144	811166	811244	O1	Oe6_s07899	49715	49793
B	C1	scaffold144	811111	811228	O7	Oe6_s03992	366686	366803
B	C1	scaffold144	811026	811171	O4	Oe6_s00234	242590	242754
B	C1	scaffold144	811037	811115	O3	Oe6_s05897	399953	400031
B	C1	scaffold144	811165	811243	O2	Oe6_s02009	416963	417041
B	C1	scaffold144	811168	811246	O1	Oe6_s07899	49715	49793
B	C1	scaffold144	811113	811230	O7	Oe6_s03992	366686	366803
B	C1	scaffold144	811028	811103	O4	Oe6_s00234	241672	241747
B	C1	scaffold144	811038	811125	O3	Oe6_s05897	351780	351867
B	C1	scaffold144	811167	811245	O2	Oe6_s02009	416963	417041
B	C1	scaffold144	811170	811248	O1	Oe6_s07899	49715	49793
B	C1	scaffold144	811115	811232	O7	Oe6_s03992	366686	366803
B	C1	scaffold144	811028	811101	O4	Oe6_s00234	242681	242754
B	C1	scaffold144	811039	811117	O3	Oe6_s05897	399953	400031
B	C1	scaffold144	811169	811247	O2	Oe6_s02009	416963	417041
B	C1	scaffold144	811172	811250	O1	Oe6_s07899	49715	49793
B	C1	scaffold144	811117	811234	O7	Oe6_s03992	366686	366803
B	C1	scaffold144	811030	811105	O4	Oe6_s00234	241672	241747
B	C1	scaffold144	811040	811127	O3	Oe6_s05897	351780	351867
B	C1	scaffold144	811171	811249	O2	Oe6_s02009	416963	417041
B	C1	scaffold144	811174	811252	O1	Oe6_s07899	49715	49793
B	C1	scaffold144	811119	811236	O7	Oe6_s03992	366686	366803
B	C1	scaffold144	811030	811175	O4	Oe6_s00234	242590	242754
B	C1	scaffold144	811041	811119	O3	Oe6_s05897	399953	400031
B	C1	scaffold144	811173	811267	O2	Oe6_s02009	416963	417058
B	C1	scaffold144	811176	811254	O1	Oe6_s07899	49715	49793
B	C1	scaffold144	811121	811238	O7	Oe6_s03992	366686	366803
B	C1	scaffold144	811032	811107	O4	Oe6_s00234	241672	241747
B	C1	scaffold144	811042	811129	O3	Oe6_s05897	351780	351867
B	C1	scaffold144	811175	811253	O2	Oe6_s02009	416963	417041
B	C1	scaffold144	811178	811256	O1	Oe6_s07899	49715	49793
B	C1	scaffold144	811123	811240	O7	Oe6_s03992	366686	366803
B	C1	scaffold144	811032	811105	O4	Oe6_s00234	242681	242754
B	C1	scaffold144	810919	811009	O3	Oe6_s05897	351784	351867
B	C1	scaffold144	810943	811011	O2	Oe6_s02009	416973	417041
B	C1	scaffold144	810940	811016	O1	Oe6_s07899	49717	49793
B	C1	scaffold144	810920	811006	O7	Oe6_s03992	366718	366803
B	C1	scaffold144	810734	811035	O4	Oe6_s00234	241413	241747
B	C1	scaffold144	713452	714206	O8	Oe6_s01958	270889	271618
B	C1	scaffold144	853805	854252	O6	Oe6_s03908	294230	294689
B	C1	scaffold144	882154	882936	O5	Oe6_s04200	152710	153478
B	C1	scaffold144	811043	811121	O3	Oe6_s05897	399953	400031
B	C1	scaffold144	811177	811255	O2	Oe6_s02009	416963	417041
B	C1	scaffold144	811180	811258	O1	Oe6_s07899	49715	49793
B	C1	scaffold144	811125	811242	O7	Oe6_s03992	366686	366803
B	C1	scaffold144	811034	811109	O4	Oe6_s00234	241672	241747
B	C1	scaffold144	811044	811131	O3	Oe6_s05897	351780	351867
B	C1	scaffold144	811179	811257	O2	Oe6_s02009	416963	417041
B	C1	scaffold144	811182	811260	O1	Oe6_s07899	49715	49793
B	C1	scaffold144	811127	811244	O7	Oe6_s03992	366686	366803
B	C1	scaffold144	811034	811179	O4	Oe6_s00234	242590	242754
B	C1	scaffold144	811045	811123	O3	Oe6_s05897	399953	400031
B	C1	scaffold144	811181	811259	O2	Oe6_s02009	416963	417041
B	C1	scaffold144	811184	811262	O1	Oe6_s07899	49715	49793
B	C1	scaffold144	811129	811246	O7	Oe6_s03992	366686	366803
B	C1	scaffold144	811036	811111	O4	Oe6_s00234	241672	241747
B	C1	scaffold144	811046	811133	O3	Oe6_s05897	351780	351867
B	C1	scaffold144	811183	811261	O2	Oe6_s02009	416963	417041
B	C1	scaffold144	811186	811264	O1	Oe6_s07899	49715	49793
B	C1	scaffold144	811131	811248	O7	Oe6_s03992	366686	366803
B	C1	scaffold144	811036	811109	O4	Oe6_s00234	242681	242754
B	C1	scaffold144	811047	811125	O3	Oe6_s05897	399953	400031
B	C1	scaffold144	811185	811263	O2	Oe6_s02009	416963	417041
B	C1	scaffold144	811188	811265	O1	Oe6_s07899	49715	49792
B	C1	scaffold144	811133	811250	O7	Oe6_s03992	366686	366803
B	C1	scaffold144	811038	811113	O4	Oe6_s00234	241672	241747
B	C1	scaffold144	811048	811135	O3	Oe6_s05897	351780	351867
B	C1	scaffold144	811187	811266	O2	Oe6_s02009	416963	417042
B	C1	scaffold144	811190	811268	O1	Oe6_s07899	49715	49793
B	C1	scaffold144	811135	811252	O7	Oe6_s03992	366686	366803
B	C1	scaffold144	811038	811183	O4	Oe6_s00234	242590	242754
B	C1	scaffold144	811049	811127	O3	Oe6_s05897	399953	400031
B	C1	scaffold144	811189	811267	O2	Oe6_s02009	416963	417041
B	C1	scaffold144	811192	811270	O1	Oe6_s07899	49715	49793
B	C1	scaffold144	811137	811254	O7	Oe6_s03992	366686	366803
B	C1	scaffold144	811040	811115	O4	Oe6_s00234	241672	241747
B	C1	scaffold144	811050	811137	O3	Oe6_s05897	351780	351867
B	C1	scaffold144	811191	811269	O2	Oe6_s02009	416963	417041
B	C1	scaffold144	811194	811272	O1	Oe6_s07899	49715	49793
B	C1	scaffold144	811139	811256	O7	Oe6_s03992	366686	366803
B	C1	scaffold144	811040	811113	O4	Oe6_s00234	242681	242754
B	C1	scaffold144	811051	811129	O3	Oe6_s05897	399953	400031
B	C1	scaffold144	811193	811266	O2	Oe6_s02009	495943	496016
B	C1	scaffold144	811196	811274	O1	Oe6_s07899	49715	49793
B	C1	scaffold144	811141	811258	O7	Oe6_s03992	366686	366803
B	C1	scaffold144	811042	811117	O4	Oe6_s00234	241672	241747
B	C1	scaffold144	811052	811139	O3	Oe6_s05897	351780	351867
B	C1	scaffold144	811193	811271	O2	Oe6_s02009	416963	417041
B	C1	scaffold144	811198	811275	O1	Oe6_s07899	49715	49792
B	C1	scaffold144	811143	811260	O7	Oe6_s03992	366686	366803
B	C1	scaffold144	811042	811187	O4	Oe6_s00234	242590	242754
B	C1	scaffold144	810919	811011	O3	Oe6_s05897	351782	351867
B	C1	scaffold144	810945	811013	O2	Oe6_s02009	416973	417041
B	C1	scaffold144	810942	811020	O1	Oe6_s07899	49715	49793
B	C1	scaffold144	810920	811008	O7	Oe6_s03992	366716	366803
B	C1	scaffold144	810735	811039	O4	Oe6_s00234	241404	241747
B	C1	scaffold144	714203	714371	O8	Oe6_s01958	272094	272266
B	C1	scaffold144	854339	854501	O6	Oe6_s03908	296480	296649
B	C1	scaffold144	883628	884649	O5	Oe6_s04200	154439	155368
B	C1	scaffold144	811053	811131	O3	Oe6_s05897	399953	400031
B	C1	scaffold144	811195	811279	O2	Oe6_s02009	416963	417047
B	C1	scaffold144	811200	811275	O1	Oe6_s07899	49715	49790
B	C1	scaffold144	811145	811262	O7	Oe6_s03992	366686	366803
B	C1	scaffold144	811044	811119	O4	Oe6_s00234	241672	241747
B	C1	scaffold144	811054	811141	O3	Oe6_s05897	351780	351867
B	C1	scaffold144	811197	811275	O2	Oe6_s02009	416963	417041
B	C1	scaffold144	811202	811275	O1	Oe6_s07899	49715	49788
B	C1	scaffold144	811147	811264	O7	Oe6_s03992	366686	366803
B	C1	scaffold144	811044	811117	O4	Oe6_s00234	242681	242754
B	C1	scaffold144	811055	811133	O3	Oe6_s05897	399953	400031
B	C1	scaffold144	811199	811275	O2	Oe6_s02009	416963	417039
B	C1	scaffold144	811204	811275	O1	Oe6_s07899	49715	49786
B	C1	scaffold144	811149	811265	O7	Oe6_s03992	366686	366802
B	C1	scaffold144	811046	811121	O4	Oe6_s00234	241672	241747
B	C1	scaffold144	811056	811143	O3	Oe6_s05897	351780	351867
B	C1	scaffold144	811201	811282	O2	Oe6_s02009	416963	417044
B	C1	scaffold144	811206	811275	O1	Oe6_s07899	49715	49784
B	C1	scaffold144	811151	811268	O7	Oe6_s03992	366686	366803
B	C1	scaffold144	811046	811191	O4	Oe6_s00234	242590	242754
B	C1	scaffold144	811057	811135	O3	Oe6_s05897	399953	400031
B	C1	scaffold144	811203	811275	O2	Oe6_s02009	416963	417035
B	C1	scaffold144	811208	811275	O1	Oe6_s07899	49715	49782
B	C1	scaffold144	811153	811270	O7	Oe6_s03992	366686	366803
B	C1	scaffold144	811048	811123	O4	Oe6_s00234	241672	241747
B	C1	scaffold144	811058	811145	O3	Oe6_s05897	351780	351867
B	C1	scaffold144	811205	811275	O2	Oe6_s02009	416963	417033
B	C1	scaffold144	821459	821774	O1	Oe6_s07899	105772	106134
B	C1	scaffold144	811155	811272	O7	Oe6_s03992	366686	366803
B	C1	scaffold144	811048	811121	O4	Oe6_s00234	242681	242754
B	C1	scaffold144	811059	811137	O3	Oe6_s05897	399953	400031
B	C1	scaffold144	811207	811275	O2	Oe6_s02009	416963	417031
B	C1	scaffold144	821837	822960	O1	Oe6_s07899	106489	107650
B	C1	scaffold144	811157	811276	O7	Oe6_s03992	366686	366805
B	C1	scaffold144	811050	811125	O4	Oe6_s00234	241672	241747
B	C1	scaffold144	811060	811147	O3	Oe6_s05897	351780	351867
B	C1	scaffold144	811209	811275	O2	Oe6_s02009	416963	417029
B	C1	scaffold144	824094	824761	O1	Oe6_s07899	108794	109643
B	C1	scaffold144	811159	811286	O7	Oe6_s03992	366686	366813
B	C1	scaffold144	811050	811195	O4	Oe6_s00234	242590	242754
B	C1	scaffold144	811061	811139	O3	Oe6_s05897	399953	400031
B	C1	scaffold144	848908	849049	O2	Oe6_s02009	501707	501848
B	C1	scaffold144	824852	824954	O1	Oe6_s07899	110917	111020
B	C1	scaffold144	811161	811275	O7	Oe6_s03992	366686	366800
B	C1	scaffold144	811052	811127	O4	Oe6_s00234	241672	241747
B	C1	scaffold144	811062	811149	O3	Oe6_s05897	351780	351867
B	C1	scaffold144	849113	849535	O2	Oe6_s02009	502417	502822
B	C1	scaffold144	826018	826087	O1	Oe6_s07899	111548	111617
B	C1	scaffold144	811163	811275	O7	Oe6_s03992	366686	366798
B	C1	scaffold144	811052	811125	O4	Oe6_s00234	242681	242754
B	C1	scaffold144	810923	811015	O3	Oe6_s05897	351780	351867
B	C1	scaffold144	810945	811021	O2	Oe6_s02009	416965	417041
B	C1	scaffold144	810946	811022	O1	Oe6_s07899	49717	49793
B	C1	scaffold144	810920	811010	O7	Oe6_s03992	366714	366803
B	C1	scaffold144	810762	811023	O4	Oe6_s00234	242532	242754
B	C1	scaffold144	715266	715407	O8	Oe6_s01958	273566	273710
B	C1	scaffold144	877879	878520	O6	Oe6_s03908	313542	314275
B	C1	scaffold144	896004	896093	O5	Oe6_s04200	162259	162347
B	C1	scaffold144	811063	811141	O3	Oe6_s05897	399953	400031
B	C1	scaffold144	870028	870531	O2	Oe6_s02009	533151	533661
B	C1	scaffold144	826767	826916	O1	Oe6_s07899	111964	112117
B	C1	scaffold144	811165	811275	O7	Oe6_s03992	366686	366796
B	C1	scaffold144	811054	811129	O4	Oe6_s00234	241672	241747
B	C1	scaffold144	811064	811151	O3	Oe6_s05897	351780	351867
B	C1	scaffold144	872370	874785	O2	Oe6_s02009	535070	537128
B	C1	scaffold144	827119	828490	O1	Oe6_s07899	112921	114551
B	C1	scaffold144	811167	811275	O7	Oe6_s03992	366686	366794
B	C1	scaffold144	811054	811199	O4	Oe6_s00234	242590	242754
B	C1	scaffold144	811065	811143	O3	Oe6_s05897	399953	400031
B	C1	scaffold144	880215	881210	O2	Oe6_s02009	538678	539632
B	C1	scaffold144	851962	853126	O1	Oe6_s07899	132243	133260
B	C1	scaffold144	811169	811275	O7	Oe6_s03992	366686	366792
B	C1	scaffold144	811056	811131	O4	Oe6_s00234	241672	241747
B	C1	scaffold144	811066	811153	O3	Oe6_s05897	351780	351867
B	C1	scaffold144	882120	882451	O2	Oe6_s02009	540069	540455
B	C1	scaffold144	853831	855812	O1	Oe6_s07899	134673	136626
B	C1	scaffold144	811171	811275	O7	Oe6_s03992	366686	366790
B	C1	scaffold144	811056	811129	O4	Oe6_s00234	242681	242754
B	C1	scaffold144	811067	811145	O3	Oe6_s05897	399953	400031
B	C1	scaffold144	882795	882936	O2	Oe6_s02009	541505	541649
B	C1	scaffold144	855865	859440	O1	Oe6_s07899	137518	141014
B	C1	scaffold144	811173	811275	O7	Oe6_s03992	366686	366788
B	C1	scaffold144	811058	811133	O4	Oe6_s00234	241672	241747
B	C1	scaffold144	811068	811155	O3	Oe6_s05897	351780	351867
B	C1	scaffold144	883678	884649	O2	Oe6_s02009	542449	543326
B	C1	scaffold144	811017	810882	O1	Oe6_s07899	49715	49849
B	C1	scaffold144	811175	811275	O7	Oe6_s03992	366686	366786
B	C1	scaffold144	811058	811203	O4	Oe6_s00234	242590	242754
B	C1	scaffold144	811069	811147	O3	Oe6_s05897	399953	400031
B	C1	scaffold144	896467	896862	O2	Oe6_s02009	551738	552106
B	C1	scaffold144	811007	810925	O1	Oe6_s07899	49715	49792
B	C1	scaffold144	811177	811275	O7	Oe6_s03992	366686	366784
B	C1	scaffold144	811060	811135	O4	Oe6_s00234	241672	241747
B	C1	scaffold144	811070	811157	O3	Oe6_s05897	351780	351867
B	C1	scaffold144	916170	917778	O2	Oe6_s02009	581107	582899
B	C1	scaffold144	811009	810926	O1	Oe6_s07899	49715	49793
B	C1	scaffold144	811179	811275	O7	Oe6_s03992	366686	366782
B	C1	scaffold144	811060	811133	O4	Oe6_s00234	242681	242754
B	C1	scaffold144	811071	811149	O3	Oe6_s05897	399953	400031
B	C1	scaffold144	917979	918602	O2	Oe6_s02009	583919	584594
B	C1	scaffold144	811011	810931	O1	Oe6_s07899	49715	49794
B	C1	scaffold144	811181	811275	O7	Oe6_s03992	366686	366780
B	C1	scaffold144	811062	811137	O4	Oe6_s00234	241672	241747
B	C1	scaffold144	811072	811159	O3	Oe6_s05897	351780	351867
B	C1	scaffold144	919774	920708	O2	Oe6_s02009	585622	586693
B	C1	scaffold144	811013	810940	O1	Oe6_s07899	49715	49788
B	C1	scaffold144	815058	815541	O7	Oe6_s03992	434680	435145
B	C1	scaffold144	811062	811207	O4	Oe6_s00234	242590	242754
B	C1	scaffold144	810924	811011	O3	Oe6_s05897	399945	400031
B	C1	scaffold144	810945	811023	O2	Oe6_s02009	416963	417041
B	C1	scaffold144	810948	811024	O1	Oe6_s07899	49717	49793
B	C1	scaffold144	810920	811012	O7	Oe6_s03992	366712	366803
B	C1	scaffold144	810779	811015	O4	Oe6_s00234	241541	241747
B	C1	scaffold144	880241	880442	O6	Oe6_s03908	316616	316817
B	C1	scaffold144	896617	896921	O5	Oe6_s04200	164422	164717
B	C1	scaffold144	811073	811151	O3	Oe6_s05897	399953	400031
B	C1	scaffold144	811018	810891	O2	Oe6_s02009	416963	417087
B	C1	scaffold144	811015	810940	O1	Oe6_s07899	49715	49790
B	C1	scaffold144	815653	815764	O7	Oe6_s03992	436313	436424
B	C1	scaffold144	811064	811139	O4	Oe6_s00234	241672	241747
B	C1	scaffold144	811074	811161	O3	Oe6_s05897	351780	351867
B	C1	scaffold144	811010	810905	O2	Oe6_s02009	416963	417056
B	C1	scaffold144	811019	810941	O1	Oe6_s07899	49715	49793
B	C1	scaffold144	817165	817525	O7	Oe6_s03992	439306	439651
B	C1	scaffold144	811064	811137	O4	Oe6_s00234	242681	242754
B	C1	scaffold144	811075	811153	O3	Oe6_s05897	399953	400031
B	C1	scaffold144	811006	810909	O2	Oe6_s02009	416963	417049
B	C1	scaffold144	811021	810943	O1	Oe6_s07899	49715	49793
B	C1	scaffold144	818075	818518	O7	Oe6_s03992	440652	441002
B	C1	scaffold144	811066	811141	O4	Oe6_s00234	241672	241747
B	C1	scaffold144	811076	811163	O3	Oe6_s05897	351780	351867
B	C1	scaffold144	811008	810919	O2	Oe6_s02009	416963	417041
B	C1	scaffold144	811023	810945	O1	Oe6_s07899	49715	49793
B	C1	scaffold144	819170	819399	O7	Oe6_s03992	442060	442276
B	C1	scaffold144	811066	811211	O4	Oe6_s00234	242590	242754
B	C1	scaffold144	811077	811155	O3	Oe6_s05897	399953	400031
B	C1	scaffold144	811032	810922	O2	Oe6_s02009	416963	417074
B	C1	scaffold144	811025	810947	O1	Oe6_s07899	49715	49793
B	C1	scaffold144	840212	840515	O7	Oe6_s03992	450376	450679
B	C1	scaffold144	811068	811143	O4	Oe6_s00234	241672	241747
B	C1	scaffold144	811078	811165	O3	Oe6_s05897	351780	351867
B	C1	scaffold144	811022	810927	O2	Oe6_s02009	416963	417058
B	C1	scaffold144	811027	810950	O1	Oe6_s07899	49715	49792
B	C1	scaffold144	840586	840741	O7	Oe6_s03992	451715	451871
B	C1	scaffold144	811068	811141	O4	Oe6_s00234	242681	242754
B	C1	scaffold144	811079	811157	O3	Oe6_s05897	399953	400031
B	C1	scaffold144	811020	810937	O2	Oe6_s02009	416963	417046
B	C1	scaffold144	811029	810951	O1	Oe6_s07899	49715	49793
B	C1	scaffold144	842458	842721	O7	Oe6_s03992	452178	452440
B	C1	scaffold144	811070	811145	O4	Oe6_s00234	241672	241747
B	C1	scaffold144	811080	811167	O3	Oe6_s05897	351780	351867
B	C1	scaffold144	811012	810940	O2	Oe6_s02009	416963	417035
B	C1	scaffold144	811031	810953	O1	Oe6_s07899	49715	49793
B	C1	scaffold144	843139	843262	O7	Oe6_s03992	453439	453558
B	C1	scaffold144	811070	811215	O4	Oe6_s00234	242590	242754
B	C1	scaffold144	811081	811159	O3	Oe6_s05897	399953	400031
B	C1	scaffold144	811014	810940	O2	Oe6_s02009	416963	417037
B	C1	scaffold144	811033	810955	O1	Oe6_s07899	49715	49793
B	C1	scaffold144	843775	844188	O7	Oe6_s03992	453845	454240
B	C1	scaffold144	811072	811147	O4	Oe6_s00234	241672	241747
B	C1	scaffold144	811082	811169	O3	Oe6_s05897	351780	351867
B	C1	scaffold144	811016	810940	O2	Oe6_s02009	416963	417039
B	C1	scaffold144	811035	810957	O1	Oe6_s07899	49715	49793
B	C1	scaffold144	811052	810761	O7	Oe6_s03992	366686	366977
B	C1	scaffold144	811072	811145	O4	Oe6_s00234	242681	242754
B	C1	scaffold144	810925	811007	O3	Oe6_s05897	399954	400031
B	C1	scaffold144	810947	811019	O2	Oe6_s02009	495943	496015
B	C1	scaffold144	810954	811032	O1	Oe6_s07899	49715	49793
B	C1	scaffold144	810940	811014	O7	Oe6_s03992	366729	366803
B	C1	scaffold144	810794	811013	O4	Oe6_s00234	242565	242754
B	C1	scaffold144	881102	881266	O6	Oe6_s03908	317359	317523
B	C1	scaffold144	765718	765417	O5	Oe6_s04200	33869	34170
B	C1	scaffold144	811083	811161	O3	Oe6_s05897	399953	400031
B	C1	scaffold144	811024	810946	O2	Oe6_s02009	416963	417041
B	C1	scaffold144	811037	810959	O1	Oe6_s07899	49715	49793
B	C1	scaffold144	811036	810896	O7	Oe6_s03992	366686	366806
B	C1	scaffold144	811074	811149	O4	Oe6_s00234	241672	241747
B	C1	scaffold144	811084	811171	O3	Oe6_s05897	351780	351867
B	C1	scaffold144	811026	810948	O2	Oe6_s02009	416963	417041
B	C1	scaffold144	811039	810961	O1	Oe6_s07899	49715	49793
B	C1	scaffold144	811034	810899	O7	Oe6_s03992	366686	366801
B	C1	scaffold144	811074	811219	O4	Oe6_s00234	242590	242754
B	C1	scaffold144	811085	811163	O3	Oe6_s05897	399953	400031
B	C1	scaffold144	811042	810948	O2	Oe6_s02009	416963	417058
B	C1	scaffold144	811041	810963	O1	Oe6_s07899	49715	49793
B	C1	scaffold144	811040	810901	O7	Oe6_s03992	366686	366806
B	C1	scaffold144	811076	811151	O4	Oe6_s00234	241672	241747
B	C1	scaffold144	811086	811173	O3	Oe6_s05897	351780	351867
B	C1	scaffold144	811022	810949	O2	Oe6_s02009	495943	496016
B	C1	scaffold144	811043	810965	O1	Oe6_s07899	49715	49793
B	C1	scaffold144	811038	810904	O7	Oe6_s03992	366686	366801
B	C1	scaffold144	811076	811149	O4	Oe6_s00234	242681	242754
B	C1	scaffold144	811087	811165	O3	Oe6_s05897	399953	400031
B	C1	scaffold144	811028	810949	O2	Oe6_s02009	416963	417042
B	C1	scaffold144	811045	810967	O1	Oe6_s07899	49715	49793
B	C1	scaffold144	811048	810917	O7	Oe6_s03992	366686	366806
B	C1	scaffold144	811078	811153	O4	Oe6_s00234	241672	241747
B	C1	scaffold144	811088	811175	O3	Oe6_s05897	351780	351867
B	C1	scaffold144	811030	810952	O2	Oe6_s02009	416963	417041
B	C1	scaffold144	811047	810969	O1	Oe6_s07899	49715	49793
B	C1	scaffold144	811042	810919	O7	Oe6_s03992	366686	366798
B	C1	scaffold144	811078	811223	O4	Oe6_s00234	242590	242754
B	C1	scaffold144	811089	811167	O3	Oe6_s05897	399953	400031
B	C1	scaffold144	811034	810956	O2	Oe6_s02009	416963	417041
B	C1	scaffold144	811049	810971	O1	Oe6_s07899	49715	49793
B	C1	scaffold144	811044	810919	O7	Oe6_s03992	366686	366800
B	C1	scaffold144	811080	811155	O4	Oe6_s00234	241672	241747
B	C1	scaffold144	811090	811177	O3	Oe6_s05897	351780	351867
B	C1	scaffold144	811036	810958	O2	Oe6_s02009	416963	417041
B	C1	scaffold144	811051	810973	O1	Oe6_s07899	49715	49793
B	C1	scaffold144	811046	810919	O7	Oe6_s03992	366686	366802
B	C1	scaffold144	811080	811153	O4	Oe6_s00234	242681	242754
B	C1	scaffold144	811091	811169	O3	Oe6_s05897	399953	400031
B	C1	scaffold144	811038	810960	O2	Oe6_s02009	416963	417041
B	C1	scaffold144	811053	810975	O1	Oe6_s07899	49715	49793
B	C1	scaffold144	811050	810932	O7	Oe6_s03992	366686	366803
B	C1	scaffold144	811082	811157	O4	Oe6_s00234	241672	241747
B	C1	scaffold144	811092	811179	O3	Oe6_s05897	351780	351867
B	C1	scaffold144	811040	810962	O2	Oe6_s02009	416963	417041
B	C1	scaffold144	811055	810977	O1	Oe6_s07899	49715	49793
B	C1	scaffold144	811058	810938	O7	Oe6_s03992	366686	366806
B	C1	scaffold144	811082	811227	O4	Oe6_s00234	242590	242754
B	C1	scaffold144	810925	811017	O3	Oe6_s05897	351780	351867
B	C1	scaffold144	810949	811033	O2	Oe6_s02009	416958	417041
B	C1	scaffold144	810956	811034	O1	Oe6_s07899	49715	49793
B	C1	scaffold144	810940	811016	O7	Oe6_s03992	366727	366803
B	C1	scaffold144	810861	811025	O4	Oe6_s00234	242599	242754
B	C1	scaffold144	698890	698585	O6	Oe6_s03908	229397	229741
B	C1	scaffold144	811093	811171	O3	Oe6_s05897	399953	400031
B	C1	scaffold144	811044	810966	O2	Oe6_s02009	416963	417041
B	C1	scaffold144	811057	810979	O1	Oe6_s07899	49715	49793
B	C1	scaffold144	811054	810940	O7	Oe6_s03992	366686	366800
B	C1	scaffold144	811084	811159	O4	Oe6_s00234	241672	241747
B	C1	scaffold144	811094	811181	O3	Oe6_s05897	351780	351867
B	C1	scaffold144	811046	810968	O2	Oe6_s02009	416963	417041
B	C1	scaffold144	811059	810981	O1	Oe6_s07899	49715	49793
B	C1	scaffold144	811056	810940	O7	Oe6_s03992	366686	366802
B	C1	scaffold144	811084	811157	O4	Oe6_s00234	242681	242754
B	C1	scaffold144	811095	811173	O3	Oe6_s05897	399953	400031
B	C1	scaffold144	811048	810970	O2	Oe6_s02009	416963	417041
B	C1	scaffold144	811061	810983	O1	Oe6_s07899	49715	49793
B	C1	scaffold144	811060	810943	O7	Oe6_s03992	366686	366803
B	C1	scaffold144	811086	811161	O4	Oe6_s00234	241672	241747
B	C1	scaffold144	811096	811183	O3	Oe6_s05897	351780	351867
B	C1	scaffold144	811050	810972	O2	Oe6_s02009	416963	417041
B	C1	scaffold144	811063	810985	O1	Oe6_s07899	49715	49793
B	C1	scaffold144	811062	810945	O7	Oe6_s03992	366686	366803
B	C1	scaffold144	811086	811231	O4	Oe6_s00234	242590	242754
B	C1	scaffold144	811097	811175	O3	Oe6_s05897	399953	400031
B	C1	scaffold144	811052	810974	O2	Oe6_s02009	416963	417041
B	C1	scaffold144	811065	810987	O1	Oe6_s07899	49715	49793
B	C1	scaffold144	811064	810947	O7	Oe6_s03992	366686	366803
B	C1	scaffold144	811088	811163	O4	Oe6_s00234	241672	241747
B	C1	scaffold144	811098	811185	O3	Oe6_s05897	351780	351867
B	C1	scaffold144	811054	810976	O2	Oe6_s02009	416963	417041
B	C1	scaffold144	811067	810989	O1	Oe6_s07899	49715	49793
B	C1	scaffold144	811066	810950	O7	Oe6_s03992	366686	366802
B	C1	scaffold144	811088	811161	O4	Oe6_s00234	242681	242754
B	C1	scaffold144	811099	811177	O3	Oe6_s05897	399953	400031
B	C1	scaffold144	811056	810978	O2	Oe6_s02009	416963	417041
B	C1	scaffold144	811069	810991	O1	Oe6_s07899	49715	49793
B	C1	scaffold144	811068	810951	O7	Oe6_s03992	366686	366803
B	C1	scaffold144	811090	811165	O4	Oe6_s00234	241672	241747
B	C1	scaffold144	811100	811187	O3	Oe6_s05897	351780	351867
B	C1	scaffold144	811058	810980	O2	Oe6_s02009	416963	417041
B	C1	scaffold144	811071	810993	O1	Oe6_s07899	49715	49793
B	C1	scaffold144	811070	810953	O7	Oe6_s03992	366686	366803
B	C1	scaffold144	811090	811235	O4	Oe6_s00234	242590	242754
B	C1	scaffold144	811101	811179	O3	Oe6_s05897	399953	400031
B	C1	scaffold144	811060	810982	O2	Oe6_s02009	416963	417041
B	C1	scaffold144	811073	810995	O1	Oe6_s07899	49715	49793
B	C1	scaffold144	811072	810955	O7	Oe6_s03992	366686	366803
B	C1	scaffold144	811092	811167	O4	Oe6_s00234	241672	241747
B	C1	scaffold144	811102	811189	O3	Oe6_s05897	351780	351867
B	C1	scaffold144	811062	810984	O2	Oe6_s02009	416963	417041
B	C1	scaffold144	811075	810997	O1	Oe6_s07899	49715	49793
B	C1	scaffold144	811074	810957	O7	Oe6_s03992	366686	366803
B	C1	scaffold144	811092	811165	O4	Oe6_s00234	242681	242754
B	C1	scaffold144	810926	811009	O3	Oe6_s05897	399953	400031
B	C1	scaffold144	810950	811025	O2	Oe6_s02009	416966	417041
B	C1	scaffold144	810958	811036	O1	Oe6_s07899	49715	49793
B	C1	scaffold144	810940	811046	O7	Oe6_s03992	366697	366803
B	C1	scaffold144	810893	811027	O4	Oe6_s00234	242590	242754
B	C1	scaffold144	811103	811181	O3	Oe6_s05897	399953	400031
B	C1	scaffold144	811064	810986	O2	Oe6_s02009	416963	417041
B	C1	scaffold144	811077	810999	O1	Oe6_s07899	49715	49793
B	C1	scaffold144	811076	810959	O7	Oe6_s03992	366686	366803
B	C1	scaffold144	811094	811169	O4	Oe6_s00234	241672	241747
B	C1	scaffold144	811104	811191	O3	Oe6_s05897	351780	351867
B	C1	scaffold144	811066	810988	O2	Oe6_s02009	416963	417041
B	C1	scaffold144	811079	811001	O1	Oe6_s07899	49715	49793
B	C1	scaffold144	811078	810961	O7	Oe6_s03992	366686	366803
B	C1	scaffold144	811094	811239	O4	Oe6_s00234	242590	242754
B	C1	scaffold144	811105	811183	O3	Oe6_s05897	399953	400031
B	C1	scaffold144	811068	810990	O2	Oe6_s02009	416963	417041
B	C1	scaffold144	811081	811003	O1	Oe6_s07899	49715	49793
B	C1	scaffold144	811080	810963	O7	Oe6_s03992	366686	366803
B	C1	scaffold144	811096	811171	O4	Oe6_s00234	241672	241747
B	C1	scaffold144	811106	811193	O3	Oe6_s05897	351780	351867
B	C1	scaffold144	811070	810992	O2	Oe6_s02009	416963	417041
B	C1	scaffold144	811083	811005	O1	Oe6_s07899	49715	49793
B	C1	scaffold144	811082	810965	O7	Oe6_s03992	366686	366803
B	C1	scaffold144	811096	811169	O4	Oe6_s00234	242681	242754
B	C1	scaffold144	811107	811185	O3	Oe6_s05897	399953	400031
B	C1	scaffold144	811072	810994	O2	Oe6_s02009	416963	417041
B	C1	scaffold144	811085	811007	O1	Oe6_s07899	49715	49793
B	C1	scaffold144	811084	810967	O7	Oe6_s03992	366686	366803
B	C1	scaffold144	811098	811173	O4	Oe6_s00234	241672	241747
B	C1	scaffold144	811108	811195	O3	Oe6_s05897	351780	351867
B	C1	scaffold144	811074	810996	O2	Oe6_s02009	416963	417041
B	C1	scaffold144	811087	811009	O1	Oe6_s07899	49715	49793
B	C1	scaffold144	811086	810969	O7	Oe6_s03992	366686	366803
B	C1	scaffold144	811098	811243	O4	Oe6_s00234	242590	242754
B	C1	scaffold144	811109	811187	O3	Oe6_s05897	399953	400031
B	C1	scaffold144	811076	810998	O2	Oe6_s02009	416963	417041
B	C1	scaffold144	811089	811011	O1	Oe6_s07899	49715	49793
B	C1	scaffold144	811088	810971	O7	Oe6_s03992	366686	366803
B	C1	scaffold144	811100	811175	O4	Oe6_s00234	241672	241747
B	C1	scaffold144	811110	811197	O3	Oe6_s05897	351780	351867
B	C1	scaffold144	811078	811000	O2	Oe6_s02009	416963	417041
B	C1	scaffold144	811091	811013	O1	Oe6_s07899	49715	49793
B	C1	scaffold144	811090	810973	O7	Oe6_s03992	366686	366803
B	C1	scaffold144	811100	811173	O4	Oe6_s00234	242681	242754
B	C1	scaffold144	811111	811189	O3	Oe6_s05897	399953	400031
B	C1	scaffold144	811080	811002	O2	Oe6_s02009	416963	417041
B	C1	scaffold144	811093	811015	O1	Oe6_s07899	49715	49793
B	C1	scaffold144	811092	810975	O7	Oe6_s03992	366686	366803
B	C1	scaffold144	811102	811177	O4	Oe6_s00234	241672	241747
B	C1	scaffold144	811112	811199	O3	Oe6_s05897	351780	351867
B	C1	scaffold144	811082	811004	O2	Oe6_s02009	416963	417041
B	C1	scaffold144	811095	811017	O1	Oe6_s07899	49715	49793
B	C1	scaffold144	811094	810977	O7	Oe6_s03992	366686	366803
B	C1	scaffold144	811102	811276	O4	Oe6_s00234	242590	242763
B	C1	scaffold144	753260	755445	O3	Oe6_s05897	311152	313208
B	C1	scaffold144	804168	804614	O2	Oe6_s02009	490404	490847
B	C1	scaffold144	789091	789498	O1	Oe6_s07899	89462	89933
B	C1	scaffold144	796047	796388	O7	Oe6_s03992	363477	363823
B	C1	scaffold144	684551	686730	O4	Oe6_s00234	183188	185831
B	C1	scaffold144	659180	660745	O8	Oe6_s01958	204788	206218
B	C1	scaffold144	734235	735765	O6	Oe6_s03908	258145	259627
B	C1	scaffold144	847694	847797	O5	Oe6_s04200	110188	110290
B	C1	scaffold144	810931	811021	O3	Oe6_s05897	399941	400031
B	C1	scaffold144	810951	811027	O2	Oe6_s02009	416965	417041
B	C1	scaffold144	810960	811038	O1	Oe6_s07899	49715	49793
B	C1	scaffold144	810941	811018	O7	Oe6_s03992	366726	366803
B	C1	scaffold144	810898	811057	O4	Oe6_s00234	242576	242754
B	C1	scaffold144	811113	811191	O3	Oe6_s05897	399953	400031
B	C1	scaffold144	811084	811006	O2	Oe6_s02009	416963	417041
B	C1	scaffold144	811097	811019	O1	Oe6_s07899	49715	49793
B	C1	scaffold144	811096	810979	O7	Oe6_s03992	366686	366803
B	C1	scaffold144	811104	811179	O4	Oe6_s00234	241672	241747
B	C1	scaffold144	811114	811201	O3	Oe6_s05897	351780	351867
B	C1	scaffold144	811086	811008	O2	Oe6_s02009	416963	417041
B	C1	scaffold144	811099	811021	O1	Oe6_s07899	49715	49793
B	C1	scaffold144	811098	810981	O7	Oe6_s03992	366686	366803
B	C1	scaffold144	811104	811177	O4	Oe6_s00234	242681	242754
B	C1	scaffold144	811115	811193	O3	Oe6_s05897	399953	400031
B	C1	scaffold144	811088	811010	O2	Oe6_s02009	416963	417041
B	C1	scaffold144	811101	811023	O1	Oe6_s07899	49715	49793
B	C1	scaffold144	811100	810983	O7	Oe6_s03992	366686	366803
B	C1	scaffold144	811106	811181	O4	Oe6_s00234	241672	241747
B	C1	scaffold144	811116	811203	O3	Oe6_s05897	351780	351867
B	C1	scaffold144	811090	811012	O2	Oe6_s02009	416963	417041
B	C1	scaffold144	811103	811025	O1	Oe6_s07899	49715	49793
B	C1	scaffold144	811102	810985	O7	Oe6_s03992	366686	366803
B	C1	scaffold144	811106	811276	O4	Oe6_s00234	242590	242757
B	C1	scaffold144	811117	811195	O3	Oe6_s05897	399953	400031
B	C1	scaffold144	811092	811014	O2	Oe6_s02009	416963	417041
B	C1	scaffold144	811105	811027	O1	Oe6_s07899	49715	49793
B	C1	scaffold144	811104	810987	O7	Oe6_s03992	366686	366803
B	C1	scaffold144	811108	811183	O4	Oe6_s00234	241672	241747
B	C1	scaffold144	811118	811205	O3	Oe6_s05897	351780	351867
B	C1	scaffold144	811094	811016	O2	Oe6_s02009	416963	417041
B	C1	scaffold144	811107	811029	O1	Oe6_s07899	49715	49793
B	C1	scaffold144	811106	810989	O7	Oe6_s03992	366686	366803
B	C1	scaffold144	811108	811181	O4	Oe6_s00234	242681	242754
B	C1	scaffold144	811119	811197	O3	Oe6_s05897	399953	400031
B	C1	scaffold144	811096	811018	O2	Oe6_s02009	416963	417041
B	C1	scaffold144	811109	811031	O1	Oe6_s07899	49715	49793
B	C1	scaffold144	811108	810991	O7	Oe6_s03992	366686	366803
B	C1	scaffold144	811110	811185	O4	Oe6_s00234	241672	241747
B	C1	scaffold144	811120	811207	O3	Oe6_s05897	351780	351867
B	C1	scaffold144	811098	811020	O2	Oe6_s02009	416963	417041
B	C1	scaffold144	811111	811033	O1	Oe6_s07899	49715	49793
B	C1	scaffold144	811110	810993	O7	Oe6_s03992	366686	366803
B	C1	scaffold144	811110	811278	O4	Oe6_s00234	242590	242757
B	C1	scaffold144	811121	811199	O3	Oe6_s05897	399953	400031
B	C1	scaffold144	811100	811022	O2	Oe6_s02009	416963	417041
B	C1	scaffold144	811113	811035	O1	Oe6_s07899	49715	49793
B	C1	scaffold144	811112	810995	O7	Oe6_s03992	366686	366803
B	C1	scaffold144	811112	811187	O4	Oe6_s00234	241672	241747
B	C1	scaffold144	811122	811209	O3	Oe6_s05897	351780	351867
B	C1	scaffold144	811102	811024	O2	Oe6_s02009	416963	417041
B	C1	scaffold144	811115	811037	O1	Oe6_s07899	49715	49793
B	C1	scaffold144	811114	810997	O7	Oe6_s03992	366686	366803
B	C1	scaffold144	811112	811185	O4	Oe6_s00234	242681	242754
B	C1	scaffold144	810938	811027	O3	Oe6_s05897	351778	351867
B	C1	scaffold144	810953	811031	O2	Oe6_s02009	416963	417041
B	C1	scaffold144	810962	811040	O1	Oe6_s07899	49715	49793
B	C1	scaffold144	810941	811020	O7	Oe6_s03992	366724	366803
B	C1	scaffold144	810905	811041	O4	Oe6_s00234	242590	242754
B	C1	scaffold144	811123	811201	O3	Oe6_s05897	399953	400031
B	C1	scaffold144	811104	811026	O2	Oe6_s02009	416963	417041
B	C1	scaffold144	811117	811039	O1	Oe6_s07899	49715	49793
B	C1	scaffold144	811116	810999	O7	Oe6_s03992	366686	366803
B	C1	scaffold144	811114	811189	O4	Oe6_s00234	241672	241747
B	C1	scaffold144	811124	811211	O3	Oe6_s05897	351780	351867
B	C1	scaffold144	811106	811028	O2	Oe6_s02009	416963	417041
B	C1	scaffold144	811119	811041	O1	Oe6_s07899	49715	49793
B	C1	scaffold144	811118	811001	O7	Oe6_s03992	366686	366803
B	C1	scaffold144	811116	811191	O4	Oe6_s00234	241672	241747
B	C1	scaffold144	811125	811203	O3	Oe6_s05897	399953	400031
B	C1	scaffold144	811108	811030	O2	Oe6_s02009	416963	417041
B	C1	scaffold144	811121	811043	O1	Oe6_s07899	49715	49793
B	C1	scaffold144	811120	811003	O7	Oe6_s03992	366686	366803
B	C1	scaffold144	811116	811189	O4	Oe6_s00234	242681	242754
B	C1	scaffold144	811126	811213	O3	Oe6_s05897	351780	351867
B	C1	scaffold144	811110	811032	O2	Oe6_s02009	416963	417041
B	C1	scaffold144	811123	811045	O1	Oe6_s07899	49715	49793
B	C1	scaffold144	811122	811005	O7	Oe6_s03992	366686	366803
B	C1	scaffold144	811116	811290	O4	Oe6_s00234	242590	242763
B	C1	scaffold144	811127	811205	O3	Oe6_s05897	399953	400031
B	C1	scaffold144	811112	811034	O2	Oe6_s02009	416963	417041
B	C1	scaffold144	811125	811047	O1	Oe6_s07899	49715	49793
B	C1	scaffold144	811124	811007	O7	Oe6_s03992	366686	366803
B	C1	scaffold144	811118	811193	O4	Oe6_s00234	241672	241747
B	C1	scaffold144	811128	811215	O3	Oe6_s05897	351780	351867
B	C1	scaffold144	811114	811036	O2	Oe6_s02009	416963	417041
B	C1	scaffold144	811127	811049	O1	Oe6_s07899	49715	49793
B	C1	scaffold144	811126	811009	O7	Oe6_s03992	366686	366803
B	C1	scaffold144	811120	811278	O4	Oe6_s00234	242597	242755
B	C1	scaffold144	811129	811207	O3	Oe6_s05897	399953	400031
B	C1	scaffold144	811116	811038	O2	Oe6_s02009	416963	417041
B	C1	scaffold144	811129	811051	O1	Oe6_s07899	49715	49793
B	C1	scaffold144	811128	811011	O7	Oe6_s03992	366686	366803
B	C1	scaffold144	811120	811195	O4	Oe6_s00234	241672	241747
B	C1	scaffold144	811130	811217	O3	Oe6_s05897	351780	351867
B	C1	scaffold144	811118	811040	O2	Oe6_s02009	416963	417041
B	C1	scaffold144	811131	811053	O1	Oe6_s07899	49715	49793
B	C1	scaffold144	811130	811013	O7	Oe6_s03992	366686	366803
B	C1	scaffold144	811120	811193	O4	Oe6_s00234	242681	242754
B	C1	scaffold144	811131	811209	O3	Oe6_s05897	399953	400031
B	C1	scaffold144	811120	811042	O2	Oe6_s02009	416963	417041
B	C1	scaffold144	811133	811055	O1	Oe6_s07899	49715	49793
B	C1	scaffold144	811132	811015	O7	Oe6_s03992	366686	366803
B	C1	scaffold144	811122	811197	O4	Oe6_s00234	241672	241747
B	C1	scaffold144	811132	811219	O3	Oe6_s05897	351780	351867
B	C1	scaffold144	811122	811044	O2	Oe6_s02009	416963	417041
B	C1	scaffold144	811135	811057	O1	Oe6_s07899	49715	49793
B	C1	scaffold144	811134	811017	O7	Oe6_s03992	366686	366803
B	C1	scaffold144	811124	811199	O4	Oe6_s00234	241672	241747
B	C1	scaffold144	810940	811013	O3	Oe6_s05897	399958	400031
B	C1	scaffold144	810957	811035	O2	Oe6_s02009	416963	417041
B	C1	scaffold144	810964	811042	O1	Oe6_s07899	49715	49793
B	C1	scaffold144	810941	811022	O7	Oe6_s03992	366722	366803
B	C1	scaffold144	810930	811065	O4	Oe6_s00234	242587	242754
B	C1	scaffold144	811133	811211	O3	Oe6_s05897	399953	400031
B	C1	scaffold144	811124	811046	O2	Oe6_s02009	416963	417041
B	C1	scaffold144	811137	811059	O1	Oe6_s07899	49715	49793
B	C1	scaffold144	811136	811019	O7	Oe6_s03992	366686	366803
B	C1	scaffold144	811124	811197	O4	Oe6_s00234	242681	242754
B	C1	scaffold144	811134	811221	O3	Oe6_s05897	351780	351867
B	C1	scaffold144	811126	811048	O2	Oe6_s02009	416963	417041
B	C1	scaffold144	811139	811061	O1	Oe6_s07899	49715	49793
B	C1	scaffold144	811138	811021	O7	Oe6_s03992	366686	366803
B	C1	scaffold144	811126	811201	O4	Oe6_s00234	241672	241747
B	C1	scaffold144	811135	811213	O3	Oe6_s05897	399953	400031
B	C1	scaffold144	811128	811050	O2	Oe6_s02009	416963	417041
B	C1	scaffold144	811141	811063	O1	Oe6_s07899	49715	49793
B	C1	scaffold144	811140	811023	O7	Oe6_s03992	366686	366803
B	C1	scaffold144	811128	811203	O4	Oe6_s00234	241672	241747
B	C1	scaffold144	811136	811223	O3	Oe6_s05897	351780	351867
B	C1	scaffold144	811130	811052	O2	Oe6_s02009	416963	417041
B	C1	scaffold144	811143	811065	O1	Oe6_s07899	49715	49793
B	C1	scaffold144	811142	811025	O7	Oe6_s03992	366686	366803
B	C1	scaffold144	811128	811201	O4	Oe6_s00234	242681	242754
B	C1	scaffold144	811137	811215	O3	Oe6_s05897	399953	400031
B	C1	scaffold144	811132	811054	O2	Oe6_s02009	416963	417041
B	C1	scaffold144	811145	811067	O1	Oe6_s07899	49715	49793
B	C1	scaffold144	811144	811027	O7	Oe6_s03992	366686	366803
B	C1	scaffold144	811130	811205	O4	Oe6_s00234	241672	241747
B	C1	scaffold144	811138	811225	O3	Oe6_s05897	351780	351867
B	C1	scaffold144	811134	811056	O2	Oe6_s02009	416963	417041
B	C1	scaffold144	811147	811069	O1	Oe6_s07899	49715	49793
B	C1	scaffold144	811146	811029	O7	Oe6_s03992	366686	366803
B	C1	scaffold144	811132	811207	O4	Oe6_s00234	241672	241747
B	C1	scaffold144	811139	811217	O3	Oe6_s05897	399953	400031
B	C1	scaffold144	811136	811058	O2	Oe6_s02009	416963	417041
B	C1	scaffold144	811149	811071	O1	Oe6_s07899	49715	49793
B	C1	scaffold144	811148	811031	O7	Oe6_s03992	366686	366803
B	C1	scaffold144	811132	811205	O4	Oe6_s00234	242681	242754
B	C1	scaffold144	811140	811227	O3	Oe6_s05897	351780	351867
B	C1	scaffold144	811138	811060	O2	Oe6_s02009	416963	417041
B	C1	scaffold144	811151	811073	O1	Oe6_s07899	49715	49793
B	C1	scaffold144	811150	811033	O7	Oe6_s03992	366686	366803
B	C1	scaffold144	811134	811209	O4	Oe6_s00234	241672	241747
B	C1	scaffold144	811141	811219	O3	Oe6_s05897	399953	400031
B	C1	scaffold144	811140	811062	O2	Oe6_s02009	416963	417041
B	C1	scaffold144	811153	811075	O1	Oe6_s07899	49715	49793
B	C1	scaffold144	811152	811035	O7	Oe6_s03992	366686	366803
B	C1	scaffold144	811136	811211	O4	Oe6_s00234	241672	241747
B	C1	scaffold144	811142	811229	O3	Oe6_s05897	351780	351867
B	C1	scaffold144	811142	811064	O2	Oe6_s02009	416963	417041
B	C1	scaffold144	811155	811077	O1	Oe6_s07899	49715	49793
B	C1	scaffold144	811154	811037	O7	Oe6_s03992	366686	366803
B	C1	scaffold144	811136	811209	O4	Oe6_s00234	242681	242754
B	C1	scaffold144	810940	811015	O3	Oe6_s05897	399956	400031
B	C1	scaffold144	810959	811037	O2	Oe6_s02009	416963	417041
B	C1	scaffold144	810966	811044	O1	Oe6_s07899	49715	49793
B	C1	scaffold144	810941	811024	O7	Oe6_s03992	366720	366803
B	C1	scaffold144	810933	811007	O4	Oe6_s00234	241672	241747
B	C1	scaffold144	811143	811221	O3	Oe6_s05897	399953	400031
B	C1	scaffold144	811144	811066	O2	Oe6_s02009	416963	417041
B	C1	scaffold144	811157	811079	O1	Oe6_s07899	49715	49793
B	C1	scaffold144	811156	811039	O7	Oe6_s03992	366686	366803
B	C1	scaffold144	811138	811213	O4	Oe6_s00234	241672	241747
B	C1	scaffold144	811144	811231	O3	Oe6_s05897	351780	351867
B	C1	scaffold144	811146	811068	O2	Oe6_s02009	416963	417041
B	C1	scaffold144	811159	811081	O1	Oe6_s07899	49715	49793
B	C1	scaffold144	811158	811041	O7	Oe6_s03992	366686	366803
B	C1	scaffold144	811140	811215	O4	Oe6_s00234	241672	241747
B	C1	scaffold144	811145	811223	O3	Oe6_s05897	399953	400031
B	C1	scaffold144	811148	811070	O2	Oe6_s02009	416963	417041
B	C1	scaffold144	811161	811083	O1	Oe6_s07899	49715	49793
B	C1	scaffold144	811160	811043	O7	Oe6_s03992	366686	366803
B	C1	scaffold144	811140	811213	O4	Oe6_s00234	242681	242754
B	C1	scaffold144	811146	811233	O3	Oe6_s05897	351780	351867
B	C1	scaffold144	811150	811072	O2	Oe6_s02009	416963	417041
B	C1	scaffold144	811163	811085	O1	Oe6_s07899	49715	49793
B	C1	scaffold144	811162	811045	O7	Oe6_s03992	366686	366803
B	C1	scaffold144	811142	811217	O4	Oe6_s00234	241672	241747
B	C1	scaffold144	811147	811225	O3	Oe6_s05897	399953	400031
B	C1	scaffold144	811152	811074	O2	Oe6_s02009	416963	417041
B	C1	scaffold144	811165	811087	O1	Oe6_s07899	49715	49793
B	C1	scaffold144	811164	811047	O7	Oe6_s03992	366686	366803
B	C1	scaffold144	811144	811219	O4	Oe6_s00234	241672	241747
B	C1	scaffold144	811148	811235	O3	Oe6_s05897	351780	351867
B	C1	scaffold144	811154	811076	O2	Oe6_s02009	416963	417041
B	C1	scaffold144	811167	811089	O1	Oe6_s07899	49715	49793
B	C1	scaffold144	811166	811049	O7	Oe6_s03992	366686	366803
B	C1	scaffold144	811144	811217	O4	Oe6_s00234	242681	242754
B	C1	scaffold144	811149	811227	O3	Oe6_s05897	399953	400031
B	C1	scaffold144	811156	811078	O2	Oe6_s02009	416963	417041
B	C1	scaffold144	811169	811091	O1	Oe6_s07899	49715	49793
B	C1	scaffold144	811168	811051	O7	Oe6_s03992	366686	366803
B	C1	scaffold144	811146	811221	O4	Oe6_s00234	241672	241747
B	C1	scaffold144	811150	811237	O3	Oe6_s05897	351780	351867
B	C1	scaffold144	811158	811080	O2	Oe6_s02009	416963	417041
B	C1	scaffold144	811171	811093	O1	Oe6_s07899	49715	49793
B	C1	scaffold144	811170	811053	O7	Oe6_s03992	366686	366803
B	C1	scaffold144	811148	811223	O4	Oe6_s00234	241672	241747
B	C1	scaffold144	811151	811229	O3	Oe6_s05897	399953	400031
B	C1	scaffold144	811160	811082	O2	Oe6_s02009	416963	417041
B	C1	scaffold144	811173	811095	O1	Oe6_s07899	49715	49793
B	C1	scaffold144	811172	811055	O7	Oe6_s03992	366686	366803
B	C1	scaffold144	811148	811221	O4	Oe6_s00234	242681	242754
B	C1	scaffold144	811152	811239	O3	Oe6_s05897	351780	351867
B	C1	scaffold144	811162	811084	O2	Oe6_s02009	416963	417041
B	C1	scaffold144	811175	811097	O1	Oe6_s07899	49715	49793
B	C1	scaffold144	811174	811057	O7	Oe6_s03992	366686	366803
B	C1	scaffold144	811150	811225	O4	Oe6_s00234	241672	241747
B	C1	scaffold144	810940	811017	O3	Oe6_s05897	399954	400031
B	C1	scaffold144	810961	811039	O2	Oe6_s02009	416963	417041
B	C1	scaffold144	810968	811046	O1	Oe6_s07899	49715	49793
B	C1	scaffold144	810941	811026	O7	Oe6_s03992	366718	366803
B	C1	scaffold144	810935	811009	O4	Oe6_s00234	242679	242754
B	C1	scaffold144	811153	811231	O3	Oe6_s05897	399953	400031
B	C1	scaffold144	811164	811086	O2	Oe6_s02009	416963	417041
B	C1	scaffold144	811177	811099	O1	Oe6_s07899	49715	49793
B	C1	scaffold144	811176	811059	O7	Oe6_s03992	366686	366803
B	C1	scaffold144	811152	811227	O4	Oe6_s00234	241672	241747
B	C1	scaffold144	811154	811241	O3	Oe6_s05897	351780	351867
B	C1	scaffold144	811166	811088	O2	Oe6_s02009	416963	417041
B	C1	scaffold144	811179	811101	O1	Oe6_s07899	49715	49793
B	C1	scaffold144	811178	811061	O7	Oe6_s03992	366686	366803
B	C1	scaffold144	811152	811225	O4	Oe6_s00234	242681	242754
B	C1	scaffold144	811155	811233	O3	Oe6_s05897	399953	400031
B	C1	scaffold144	811168	811090	O2	Oe6_s02009	416963	417041
B	C1	scaffold144	811181	811103	O1	Oe6_s07899	49715	49793
B	C1	scaffold144	811180	811063	O7	Oe6_s03992	366686	366803
B	C1	scaffold144	811154	811229	O4	Oe6_s00234	241672	241747
B	C1	scaffold144	811156	811243	O3	Oe6_s05897	351780	351867
B	C1	scaffold144	811170	811092	O2	Oe6_s02009	416963	417041
B	C1	scaffold144	811183	811105	O1	Oe6_s07899	49715	49793
B	C1	scaffold144	811182	811065	O7	Oe6_s03992	366686	366803
B	C1	scaffold144	811156	811231	O4	Oe6_s00234	241672	241747
B	C1	scaffold144	811157	811235	O3	Oe6_s05897	399953	400031
B	C1	scaffold144	811172	811094	O2	Oe6_s02009	416963	417041
B	C1	scaffold144	811185	811107	O1	Oe6_s07899	49715	49793
B	C1	scaffold144	811184	811067	O7	Oe6_s03992	366686	366803
B	C1	scaffold144	811156	811229	O4	Oe6_s00234	242681	242754
B	C1	scaffold144	811158	811245	O3	Oe6_s05897	351780	351867
B	C1	scaffold144	811174	811096	O2	Oe6_s02009	416963	417041
B	C1	scaffold144	811187	811109	O1	Oe6_s07899	49715	49793
B	C1	scaffold144	811186	811069	O7	Oe6_s03992	366686	366803
B	C1	scaffold144	811158	811233	O4	Oe6_s00234	241672	241747
B	C1	scaffold144	811159	811237	O3	Oe6_s05897	399953	400031
B	C1	scaffold144	811176	811098	O2	Oe6_s02009	416963	417041
B	C1	scaffold144	811189	811111	O1	Oe6_s07899	49715	49793
B	C1	scaffold144	811188	811071	O7	Oe6_s03992	366686	366803
B	C1	scaffold144	811160	811235	O4	Oe6_s00234	241672	241747
B	C1	scaffold144	811160	811247	O3	Oe6_s05897	351780	351867
B	C1	scaffold144	811178	811100	O2	Oe6_s02009	416963	417041
B	C1	scaffold144	811191	811113	O1	Oe6_s07899	49715	49793
B	C1	scaffold144	811190	811073	O7	Oe6_s03992	366686	366803
B	C1	scaffold144	811160	811233	O4	Oe6_s00234	242681	242754
B	C1	scaffold144	811161	811239	O3	Oe6_s05897	399953	400031
B	C1	scaffold144	811180	811102	O2	Oe6_s02009	416963	417041
B	C1	scaffold144	811193	811115	O1	Oe6_s07899	49715	49793
B	C1	scaffold144	811192	811075	O7	Oe6_s03992	366686	366803
B	C1	scaffold144	811162	811237	O4	Oe6_s00234	241672	241747
B	C1	scaffold144	811162	811249	O3	Oe6_s05897	351780	351867
B	C1	scaffold144	811182	811104	O2	Oe6_s02009	416963	417041
B	C1	scaffold144	811195	811117	O1	Oe6_s07899	49715	49793
B	C1	scaffold144	811194	811077	O7	Oe6_s03992	366686	366803
B	C1	scaffold144	811164	811239	O4	Oe6_s00234	241672	241747
B	C1	scaffold144	810940	811019	O3	Oe6_s05897	351788	351867
B	C1	scaffold144	810963	811041	O2	Oe6_s02009	416963	417041
B	C1	scaffold144	810970	811048	O1	Oe6_s07899	49715	49793
B	C1	scaffold144	810941	811028	O7	Oe6_s03992	366716	366803
B	C1	scaffold144	810935	811011	O4	Oe6_s00234	242678	242754
B	C1	scaffold144	811163	811241	O3	Oe6_s05897	399953	400031
B	C1	scaffold144	811184	811106	O2	Oe6_s02009	416963	417041
B	C1	scaffold144	811197	811119	O1	Oe6_s07899	49715	49793
B	C1	scaffold144	811196	811079	O7	Oe6_s03992	366686	366803
B	C1	scaffold144	811164	811237	O4	Oe6_s00234	242681	242754
B	C1	scaffold144	811164	811251	O3	Oe6_s05897	351780	351867
B	C1	scaffold144	811186	811108	O2	Oe6_s02009	416963	417041
B	C1	scaffold144	811199	811121	O1	Oe6_s07899	49715	49793
B	C1	scaffold144	811198	811081	O7	Oe6_s03992	366686	366803
B	C1	scaffold144	811166	811241	O4	Oe6_s00234	241672	241747
B	C1	scaffold144	811165	811243	O3	Oe6_s05897	399953	400031
B	C1	scaffold144	811188	811110	O2	Oe6_s02009	416963	417041
B	C1	scaffold144	811201	811123	O1	Oe6_s07899	49715	49793
B	C1	scaffold144	811200	811083	O7	Oe6_s03992	366686	366803
B	C1	scaffold144	811168	811243	O4	Oe6_s00234	241672	241747
B	C1	scaffold144	811166	811253	O3	Oe6_s05897	351780	351867
B	C1	scaffold144	811190	811112	O2	Oe6_s02009	416963	417041
B	C1	scaffold144	811203	811125	O1	Oe6_s07899	49715	49793
B	C1	scaffold144	811202	811085	O7	Oe6_s03992	366686	366803
B	C1	scaffold144	811168	811241	O4	Oe6_s00234	242681	242754
B	C1	scaffold144	811167	811245	O3	Oe6_s05897	399953	400031
B	C1	scaffold144	811192	811114	O2	Oe6_s02009	416963	417041
B	C1	scaffold144	811205	811127	O1	Oe6_s07899	49715	49793
B	C1	scaffold144	811204	811087	O7	Oe6_s03992	366686	366803
B	C1	scaffold144	811170	811245	O4	Oe6_s00234	241672	241747
B	C1	scaffold144	811168	811255	O3	Oe6_s05897	351780	351867
B	C1	scaffold144	811194	811116	O2	Oe6_s02009	416963	417041
B	C1	scaffold144	811207	811129	O1	Oe6_s07899	49715	49793
B	C1	scaffold144	811206	811089	O7	Oe6_s03992	366686	366803
B	C1	scaffold144	811172	811247	O4	Oe6_s00234	241672	241747
B	C1	scaffold144	811169	811247	O3	Oe6_s05897	399953	400031
B	C1	scaffold144	811196	811118	O2	Oe6_s02009	416963	417041
B	C1	scaffold144	811209	811131	O1	Oe6_s07899	49715	49793
B	C1	scaffold144	811208	811091	O7	Oe6_s03992	366686	366803
B	C1	scaffold144	811172	811245	O4	Oe6_s00234	242681	242754
B	C1	scaffold144	811170	811257	O3	Oe6_s05897	351780	351867
B	C1	scaffold144	811198	811120	O2	Oe6_s02009	416963	417041
B	C1	scaffold144	811211	811133	O1	Oe6_s07899	49715	49793
B	C1	scaffold144	811210	811093	O7	Oe6_s03992	366686	366803
B	C1	scaffold144	811174	811249	O4	Oe6_s00234	241672	241747
B	C1	scaffold144	811171	811249	O3	Oe6_s05897	399953	400031
B	C1	scaffold144	811200	811122	O2	Oe6_s02009	416963	417041
B	C1	scaffold144	811213	811135	O1	Oe6_s07899	49715	49793
B	C1	scaffold144	811212	811095	O7	Oe6_s03992	366686	366803
B	C1	scaffold144	811174	811247	O4	Oe6_s00234	242681	242754
B	C1	scaffold144	811172	811259	O3	Oe6_s05897	351780	351867
B	C1	scaffold144	811202	811124	O2	Oe6_s02009	416963	417041
B	C1	scaffold144	811215	811137	O1	Oe6_s07899	49715	49793
B	C1	scaffold144	811214	811097	O7	Oe6_s03992	366686	366803
B	C1	scaffold144	811176	811251	O4	Oe6_s00234	241672	241747
B	C1	scaffold144	810940	811021	O3	Oe6_s05897	351786	351867
B	C1	scaffold144	810965	811043	O2	Oe6_s02009	416963	417041
B	C1	scaffold144	810972	811050	O1	Oe6_s07899	49715	49793
B	C1	scaffold144	810941	811030	O7	Oe6_s03992	366714	366803
B	C1	scaffold144	810935	811013	O4	Oe6_s00234	241669	241747
B	C1	scaffold144	811173	811251	O3	Oe6_s05897	399953	400031
B	C1	scaffold144	811204	811126	O2	Oe6_s02009	416963	417041
B	C1	scaffold144	811217	811139	O1	Oe6_s07899	49715	49793
B	C1	scaffold144	811216	811099	O7	Oe6_s03992	366686	366803
B	C1	scaffold144	811176	811249	O4	Oe6_s00234	242681	242754
B	C1	scaffold144	811174	811261	O3	Oe6_s05897	351780	351867
B	C1	scaffold144	811206	811128	O2	Oe6_s02009	416963	417041
B	C1	scaffold144	811219	811141	O1	Oe6_s07899	49715	49793
B	C1	scaffold144	811218	811101	O7	Oe6_s03992	366686	366803
B	C1	scaffold144	811178	811253	O4	Oe6_s00234	241672	241747
B	C1	scaffold144	811175	811290	O3	Oe6_s05897	399953	400068
B	C1	scaffold144	811208	811130	O2	Oe6_s02009	416963	417041
B	C1	scaffold144	811221	811143	O1	Oe6_s07899	49715	49793
B	C1	scaffold144	811220	811103	O7	Oe6_s03992	366686	366803
B	C1	scaffold144	811178	811251	O4	Oe6_s00234	242681	242754
B	C1	scaffold144	811176	811263	O3	Oe6_s05897	351780	351867
B	C1	scaffold144	811210	811132	O2	Oe6_s02009	416963	417041
B	C1	scaffold144	811223	811145	O1	Oe6_s07899	49715	49793
B	C1	scaffold144	811222	811105	O7	Oe6_s03992	366686	366803
B	C1	scaffold144	811180	811255	O4	Oe6_s00234	241672	241747
B	C1	scaffold144	811177	811255	O3	Oe6_s05897	399953	400031
B	C1	scaffold144	811212	811134	O2	Oe6_s02009	416963	417041
B	C1	scaffold144	811225	811147	O1	Oe6_s07899	49715	49793
B	C1	scaffold144	811224	811107	O7	Oe6_s03992	366686	366803
B	C1	scaffold144	811180	811253	O4	Oe6_s00234	242681	242754
B	C1	scaffold144	811178	811265	O3	Oe6_s05897	351780	351867
B	C1	scaffold144	811214	811136	O2	Oe6_s02009	416963	417041
B	C1	scaffold144	811227	811149	O1	Oe6_s07899	49715	49793
B	C1	scaffold144	811226	811109	O7	Oe6_s03992	366686	366803
B	C1	scaffold144	811182	811257	O4	Oe6_s00234	241672	241747
B	C1	scaffold144	811179	811257	O3	Oe6_s05897	399953	400031
B	C1	scaffold144	811216	811138	O2	Oe6_s02009	416963	417041
B	C1	scaffold144	811229	811151	O1	Oe6_s07899	49715	49793
B	C1	scaffold144	811228	811111	O7	Oe6_s03992	366686	366803
B	C1	scaffold144	811182	811255	O4	Oe6_s00234	242681	242754
B	C1	scaffold144	811180	811267	O3	Oe6_s05897	351780	351867
B	C1	scaffold144	811218	811140	O2	Oe6_s02009	416963	417041
B	C1	scaffold144	811231	811153	O1	Oe6_s07899	49715	49793
B	C1	scaffold144	811230	811113	O7	Oe6_s03992	366686	366803
B	C1	scaffold144	811184	811259	O4	Oe6_s00234	241672	241747
B	C1	scaffold144	811181	811285	O3	Oe6_s05897	399953	400057
B	C1	scaffold144	811220	811142	O2	Oe6_s02009	416963	417041
B	C1	scaffold144	811233	811155	O1	Oe6_s07899	49715	49793
B	C1	scaffold144	811232	811115	O7	Oe6_s03992	366686	366803
B	C1	scaffold144	811184	811257	O4	Oe6_s00234	242681	242754
B	C1	scaffold144	811182	811269	O3	Oe6_s05897	351780	351867
B	C1	scaffold144	811222	811144	O2	Oe6_s02009	416963	417041
B	C1	scaffold144	811235	811157	O1	Oe6_s07899	49715	49793
B	C1	scaffold144	811234	811117	O7	Oe6_s03992	366686	366803
B	C1	scaffold144	811186	811261	O4	Oe6_s00234	241672	241747
B	C1	scaffold144	810940	811023	O3	Oe6_s05897	351784	351867
B	C1	scaffold144	810969	811047	O2	Oe6_s02009	416963	417041
B	C1	scaffold144	810974	811052	O1	Oe6_s07899	49715	49793
B	C1	scaffold144	810941	811032	O7	Oe6_s03992	366712	366803
B	C1	scaffold144	810935	811019	O4	Oe6_s00234	242670	242754
B	C1	scaffold144	811183	811285	O3	Oe6_s05897	399953	400055
B	C1	scaffold144	811224	811146	O2	Oe6_s02009	416963	417041
B	C1	scaffold144	811237	811159	O1	Oe6_s07899	49715	49793
B	C1	scaffold144	811236	811119	O7	Oe6_s03992	366686	366803
B	C1	scaffold144	811186	811259	O4	Oe6_s00234	242681	242754
B	C1	scaffold144	811184	811285	O3	Oe6_s05897	351780	351881
B	C1	scaffold144	811226	811148	O2	Oe6_s02009	416963	417041
B	C1	scaffold144	811239	811161	O1	Oe6_s07899	49715	49793
B	C1	scaffold144	811238	811121	O7	Oe6_s03992	366686	366803
B	C1	scaffold144	811188	811263	O4	Oe6_s00234	241672	241747
B	C1	scaffold144	811185	811296	O3	Oe6_s05897	399953	400063
B	C1	scaffold144	811228	811150	O2	Oe6_s02009	416963	417041
B	C1	scaffold144	811241	811163	O1	Oe6_s07899	49715	49793
B	C1	scaffold144	811240	811123	O7	Oe6_s03992	366686	366803
B	C1	scaffold144	811188	811261	O4	Oe6_s00234	242681	242754
B	C1	scaffold144	811186	811273	O3	Oe6_s05897	351780	351867
B	C1	scaffold144	811230	811152	O2	Oe6_s02009	416963	417041
B	C1	scaffold144	811243	811165	O1	Oe6_s07899	49715	49793
B	C1	scaffold144	811242	811125	O7	Oe6_s03992	366686	366803
B	C1	scaffold144	811190	811263	O4	Oe6_s00234	242681	242754
B	C1	scaffold144	811187	811283	O3	Oe6_s05897	314830	314926
B	C1	scaffold144	811232	811154	O2	Oe6_s02009	416963	417041
B	C1	scaffold144	811245	811167	O1	Oe6_s07899	49715	49793
B	C1	scaffold144	811244	811127	O7	Oe6_s03992	366686	366803
B	C1	scaffold144	811190	811296	O4	Oe6_s00234	241672	241778
B	C1	scaffold144	811187	811285	O3	Oe6_s05897	399953	400051
B	C1	scaffold144	811234	811156	O2	Oe6_s02009	416963	417041
B	C1	scaffold144	811247	811169	O1	Oe6_s07899	49715	49793
B	C1	scaffold144	811246	811129	O7	Oe6_s03992	366686	366803
B	C1	scaffold144	811192	811277	O4	Oe6_s00234	241672	241757
B	C1	scaffold144	811188	811276	O3	Oe6_s05897	351780	351868
B	C1	scaffold144	811236	811158	O2	Oe6_s02009	416963	417041
B	C1	scaffold144	811249	811171	O1	Oe6_s07899	49715	49793
B	C1	scaffold144	811248	811131	O7	Oe6_s03992	366686	366803
B	C1	scaffold144	811192	811265	O4	Oe6_s00234	242681	242754
B	C1	scaffold144	811189	811285	O3	Oe6_s05897	399953	400049
B	C1	scaffold144	811285	811160	O2	Oe6_s02009	416918	417041
B	C1	scaffold144	811251	811173	O1	Oe6_s07899	49715	49793
B	C1	scaffold144	811250	811133	O7	Oe6_s03992	366686	366803
B	C1	scaffold144	811194	811294	O4	Oe6_s00234	241672	241769
B	C1	scaffold144	811190	811278	O3	Oe6_s05897	351780	351868
B	C1	scaffold144	811239	811162	O2	Oe6_s02009	416964	417041
B	C1	scaffold144	811253	811175	O1	Oe6_s07899	49715	49793
B	C1	scaffold144	811252	811135	O7	Oe6_s03992	366686	366803
B	C1	scaffold144	811196	811271	O4	Oe6_s00234	241672	241747
B	C1	scaffold144	811191	811273	O3	Oe6_s05897	314830	314912
B	C1	scaffold144	811274	811164	O2	Oe6_s02009	416931	417041
B	C1	scaffold144	811255	811177	O1	Oe6_s07899	49715	49793
B	C1	scaffold144	811254	811137	O7	Oe6_s03992	366686	366803
B	C1	scaffold144	811196	811269	O4	Oe6_s00234	242681	242754
B	C1	scaffold144	810940	811025	O3	Oe6_s05897	351782	351867
B	C1	scaffold144	810971	811049	O2	Oe6_s02009	416963	417041
B	C1	scaffold144	810976	811054	O1	Oe6_s07899	49715	49793
B	C1	scaffold144	810941	811034	O7	Oe6_s03992	366710	366803
B	C1	scaffold144	810935	811017	O4	Oe6_s00234	242672	242754
B	C1	scaffold144	811191	811296	O3	Oe6_s05897	399953	400058
B	C1	scaffold144	811243	811166	O2	Oe6_s02009	416964	417041
B	C1	scaffold144	811257	811179	O1	Oe6_s07899	49715	49793
B	C1	scaffold144	811256	811139	O7	Oe6_s03992	366686	366803
B	C1	scaffold144	811198	811273	O4	Oe6_s00234	241672	241747
B	C1	scaffold144	811192	811275	O3	Oe6_s05897	351780	351863
B	C1	scaffold144	811277	811168	O2	Oe6_s02009	416932	417041
B	C1	scaffold144	811259	811181	O1	Oe6_s07899	49715	49793
B	C1	scaffold144	811258	811141	O7	Oe6_s03992	366686	366803
B	C1	scaffold144	811198	811271	O4	Oe6_s00234	242681	242754
B	C1	scaffold144	811193	811286	O3	Oe6_s05897	314830	314923
B	C1	scaffold144	811247	811170	O2	Oe6_s02009	416964	417041
B	C1	scaffold144	811278	811183	O1	Oe6_s07899	49698	49793
B	C1	scaffold144	811260	811143	O7	Oe6_s03992	366686	366803
B	C1	scaffold144	811200	811276	O4	Oe6_s00234	241672	241748
B	C1	scaffold144	811193	811297	O3	Oe6_s05897	399953	400057
B	C1	scaffold144	811250	811172	O2	Oe6_s02009	416963	417041
B	C1	scaffold144	811278	811185	O1	Oe6_s07899	49700	49793
B	C1	scaffold144	811262	811145	O7	Oe6_s03992	366686	366803
B	C1	scaffold144	811202	811278	O4	Oe6_s00234	241672	241748
B	C1	scaffold144	811194	811275	O3	Oe6_s05897	351780	351861
B	C1	scaffold144	811252	811174	O2	Oe6_s02009	416963	417041
B	C1	scaffold144	811307	811187	O1	Oe6_s07899	49688	49793
B	C1	scaffold144	811264	811147	O7	Oe6_s03992	366686	366803
B	C1	scaffold144	811204	811275	O4	Oe6_s00234	241672	241743
B	C1	scaffold144	811195	811297	O3	Oe6_s05897	399953	400055
B	C1	scaffold144	811254	811176	O2	Oe6_s02009	416963	417041
B	C1	scaffold144	811265	811189	O1	Oe6_s07899	49717	49793
B	C1	scaffold144	811255	811149	O7	Oe6_s03992	366697	366803
B	C1	scaffold144	811206	811275	O4	Oe6_s00234	241672	241741
B	C1	scaffold144	811196	811275	O3	Oe6_s05897	351780	351859
B	C1	scaffold144	811256	811178	O2	Oe6_s02009	416963	417041
B	C1	scaffold144	811268	811191	O1	Oe6_s07899	49716	49793
B	C1	scaffold144	811257	811151	O7	Oe6_s03992	366697	366803
B	C1	scaffold144	811206	811275	O4	Oe6_s00234	242681	242750
B	C1	scaffold144	811197	811297	O3	Oe6_s05897	399953	400053
B	C1	scaffold144	811258	811180	O2	Oe6_s02009	416963	417041
B	C1	scaffold144	811270	811193	O1	Oe6_s07899	49716	49793
B	C1	scaffold144	811270	811153	O7	Oe6_s03992	366686	366803
B	C1	scaffold144	815077	815476	O4	Oe6_s00234	252930	253317
B	C1	scaffold144	811198	811275	O3	Oe6_s05897	351780	351857
B	C1	scaffold144	811260	811182	O2	Oe6_s02009	416963	417041
B	C1	scaffold144	811272	811195	O1	Oe6_s07899	49716	49793
B	C1	scaffold144	811272	811155	O7	Oe6_s03992	366686	366803
B	C1	scaffold144	817157	817474	O4	Oe6_s00234	255805	256119
B	C1	scaffold144	811199	811297	O3	Oe6_s05897	399953	400051
B	C1	scaffold144	811289	811184	O2	Oe6_s02009	416936	417041
B	C1	scaffold144	811276	811197	O1	Oe6_s07899	49714	49793
B	C1	scaffold144	811274	811157	O7	Oe6_s03992	366686	366803
B	C1	scaffold144	818030	818527	O4	Oe6_s00234	257085	257495
B	C1	scaffold144	810941	811019	O3	Oe6_s05897	399953	400031
B	C1	scaffold144	810973	811051	O2	Oe6_s02009	416963	417041
B	C1	scaffold144	810978	811056	O1	Oe6_s07899	49715	49793
B	C1	scaffold144	810941	811036	O7	Oe6_s03992	366708	366803
B	C1	scaffold144	810935	811015	O4	Oe6_s00234	242674	242754
B	C1	scaffold144	811200	811275	O3	Oe6_s05897	351780	351855
B	C1	scaffold144	811264	811186	O2	Oe6_s02009	416963	417041
B	C1	scaffold144	811278	811199	O1	Oe6_s07899	49714	49793
B	C1	scaffold144	811266	811159	O7	Oe6_s03992	366696	366803
B	C1	scaffold144	819163	819356	O4	Oe6_s00234	258511	258701
B	C1	scaffold144	811201	811275	O3	Oe6_s05897	399953	400027
B	C1	scaffold144	811265	811188	O2	Oe6_s02009	416964	417041
B	C1	scaffold144	811275	811201	O1	Oe6_s07899	49719	49793
B	C1	scaffold144	811267	811161	O7	Oe6_s03992	366697	366803
B	C1	scaffold144	839757	840515	O4	Oe6_s00234	260631	261345
B	C1	scaffold144	811202	811275	O3	Oe6_s05897	351780	351853
B	C1	scaffold144	811278	811190	O2	Oe6_s02009	416954	417041
B	C1	scaffold144	811333	811203	O1	Oe6_s07899	49670	49793
B	C1	scaffold144	811269	811163	O7	Oe6_s03992	366697	366803
B	C1	scaffold144	840575	840750	O4	Oe6_s00234	262323	262500
B	C1	scaffold144	811203	811297	O3	Oe6_s05897	399953	400047
B	C1	scaffold144	811280	811192	O2	Oe6_s02009	495927	496015
B	C1	scaffold144	811275	811205	O1	Oe6_s07899	49723	49793
B	C1	scaffold144	811271	811165	O7	Oe6_s03992	366697	366803
B	C1	scaffold144	841061	841527	O4	Oe6_s00234	263356	263713
B	C1	scaffold144	811204	811275	O3	Oe6_s05897	351780	351851
B	C1	scaffold144	811269	811192	O2	Oe6_s02009	416964	417041
B	C1	scaffold144	811275	811207	O1	Oe6_s07899	49725	49793
B	C1	scaffold144	811273	811167	O7	Oe6_s03992	366697	366803
B	C1	scaffold144	842036	845601	O4	Oe6_s00234	264730	267940
B	C1	scaffold144	811205	811275	O3	Oe6_s05897	399953	400023
B	C1	scaffold144	811272	811194	O2	Oe6_s02009	416963	417041
B	C1	scaffold144	811275	811209	O1	Oe6_s07899	49727	49793
B	C1	scaffold144	811275	811169	O7	Oe6_s03992	366697	366803
B	C1	scaffold144	846281	846441	O4	Oe6_s00234	268959	269119
B	C1	scaffold144	811206	811275	O3	Oe6_s05897	351780	351849
B	C1	scaffold144	811278	811196	O2	Oe6_s02009	495931	496015
B	C1	scaffold144	811274	811171	O7	Oe6_s03992	366700	366803
B	C1	scaffold144	846837	847128	O4	Oe6_s00234	270455	270886
B	C1	scaffold144	811207	811275	O3	Oe6_s05897	399953	400021
B	C1	scaffold144	811300	811196	O2	Oe6_s02009	416937	417041
B	C1	scaffold144	811274	811173	O7	Oe6_s03992	366702	366803
B	C1	scaffold144	899914	900643	O4	Oe6_s00234	277583	278300
B	C1	scaffold144	811208	811275	O3	Oe6_s05897	351780	351847
B	C1	scaffold144	811275	811198	O2	Oe6_s02009	416964	417041
B	C1	scaffold144	811274	811175	O7	Oe6_s03992	366704	366803
B	C1	scaffold144	783425	783229	O4	Oe6_s00234	203938	204134
B	C1	scaffold144	811209	811275	O3	Oe6_s05897	399953	400019
B	C1	scaffold144	811275	811200	O2	Oe6_s02009	416966	417041
B	C1	scaffold144	811274	811177	O7	Oe6_s03992	366706	366803
B	C1	scaffold144	811009	810929	O4	Oe6_s00234	241672	241751
B	C1	scaffold144	755624	756955	O3	Oe6_s05897	323261	324588
B	C1	scaffold144	805828	806278	O2	Oe6_s02009	490438	490914
B	C1	scaffold144	809234	809671	O1	Oe6_s07899	91827	92210
B	C1	scaffold144	796077	796352	O7	Oe6_s03992	319982	320257
B	C1	scaffold144	713887	714206	O4	Oe6_s00234	191187	191506
B	C1	scaffold144	680026	680242	O8	Oe6_s01958	224488	224701
B	C1	scaffold144	736856	737366	O6	Oe6_s03908	259814	260270
B	C1	scaffold144	848049	849049	O5	Oe6_s04200	111288	112184
B	C1	scaffold144	810942	811029	O3	Oe6_s05897	351780	351867
B	C1	scaffold144	810975	811053	O2	Oe6_s02009	416963	417041
B	C1	scaffold144	810980	811058	O1	Oe6_s07899	49715	49793
B	C1	scaffold144	810941	811038	O7	Oe6_s03992	366706	366803
B	C1	scaffold144	810936	811021	O4	Oe6_s00234	242669	242754
B	C1	scaffold144	847694	847797	O3	Oe6_s05897	413100	413202
B	C1	scaffold144	811277	811202	O2	Oe6_s02009	495940	496015
B	C1	scaffold144	811274	811179	O7	Oe6_s03992	366708	366803
B	C1	scaffold144	811029	810933	O4	Oe6_s00234	241672	241768
B	C1	scaffold144	848049	849049	O3	Oe6_s05897	414079	414976
B	C1	scaffold144	811275	811202	O2	Oe6_s02009	416968	417041
B	C1	scaffold144	811274	811181	O7	Oe6_s03992	366710	366803
B	C1	scaffold144	811097	810935	O4	Oe6_s00234	242590	242756
B	C1	scaffold144	849115	849531	O3	Oe6_s05897	415399	415794
B	C1	scaffold144	811275	811204	O2	Oe6_s02009	416970	417041
B	C1	scaffold144	811274	811183	O7	Oe6_s03992	366712	366803
B	C1	scaffold144	811101	810935	O4	Oe6_s00234	242590	242757
B	C1	scaffold144	849915	850068	O3	Oe6_s05897	416753	416906
B	C1	scaffold144	811275	811206	O2	Oe6_s02009	416972	417041
B	C1	scaffold144	811274	811185	O7	Oe6_s03992	366714	366803
B	C1	scaffold144	811023	810935	O4	Oe6_s00234	241672	241760
B	C1	scaffold144	882154	882936	O3	Oe6_s05897	439772	440540
B	C1	scaffold144	811275	811208	O2	Oe6_s02009	416974	417041
B	C1	scaffold144	811274	811187	O7	Oe6_s03992	366716	366803
B	C1	scaffold144	811015	810938	O4	Oe6_s00234	241672	241749
B	C1	scaffold144	883627	884649	O3	Oe6_s05897	441753	442683
B	C1	scaffold144	811274	811189	O7	Oe6_s03992	366718	366803
B	C1	scaffold144	811109	810939	O4	Oe6_s00234	242590	242757
B	C1	scaffold144	896004	896093	O3	Oe6_s05897	450961	451049
B	C1	scaffold144	811274	811191	O7	Oe6_s03992	366720	366803
B	C1	scaffold144	811105	810939	O4	Oe6_s00234	242590	242755
B	C1	scaffold144	896617	896921	O3	Oe6_s05897	452392	452687
B	C1	scaffold144	811274	811193	O7	Oe6_s03992	366722	366803
B	C1	scaffold144	811113	810939	O4	Oe6_s00234	242590	242763
B	C1	scaffold144	811006	810838	O3	Oe6_s05897	399953	400086
B	C1	scaffold144	811274	811195	O7	Oe6_s03992	366724	366803
B	C1	scaffold144	811093	810940	O4	Oe6_s00234	242590	242748
B	C1	scaffold144	811026	810882	O3	Oe6_s05897	399953	400103
B	C1	scaffold144	811274	811197	O7	Oe6_s03992	366726	366803
B	C1	scaffold144	811011	810940	O4	Oe6_s00234	241672	241743
B	C1	scaffold144	810944	811031	O3	Oe6_s05897	351780	351867
B	C1	scaffold144	810977	811055	O2	Oe6_s02009	416963	417041
B	C1	scaffold144	810982	811060	O1	Oe6_s07899	49715	49793
B	C1	scaffold144	810941	811040	O7	Oe6_s03992	366704	366803
B	C1	scaffold144	810938	811087	O4	Oe6_s00234	242588	242754
B	C1	scaffold144	811007	810904	O3	Oe6_s05897	351780	351866
B	C1	scaffold144	811275	811199	O7	Oe6_s03992	366727	366803
B	C1	scaffold144	811013	810940	O4	Oe6_s00234	241672	241745
B	C1	scaffold144	811009	810911	O3	Oe6_s05897	351780	351868
B	C1	scaffold144	811275	811201	O7	Oe6_s03992	366729	366803
B	C1	scaffold144	811017	810942	O4	Oe6_s00234	241672	241747
B	C1	scaffold144	811019	810911	O3	Oe6_s05897	351780	351881
B	C1	scaffold144	811275	811203	O7	Oe6_s03992	366731	366803
B	C1	scaffold144	811019	810944	O4	Oe6_s00234	241672	241747
B	C1	scaffold144	811037	810916	O3	Oe6_s05897	351780	351904
B	C1	scaffold144	811335	811205	O7	Oe6_s03992	366684	366803
B	C1	scaffold144	811017	810944	O4	Oe6_s00234	242681	242754
B	C1	scaffold144	811008	810918	O3	Oe6_s05897	399953	400034
B	C1	scaffold144	811275	811207	O7	Oe6_s03992	366735	366803
B	C1	scaffold144	811021	810946	O4	Oe6_s00234	241672	241747
B	C1	scaffold144	811017	810918	O3	Oe6_s05897	351780	351868
B	C1	scaffold144	811327	811209	O7	Oe6_s03992	366696	366803
B	C1	scaffold144	811019	810946	O4	Oe6_s00234	242681	242754
B	C1	scaffold144	811011	810919	O3	Oe6_s05897	351780	351861
B	C1	scaffold144	849705	849650	O7	Oe6_s03992	366764	366819
B	C1	scaffold144	811025	810950	O4	Oe6_s00234	241672	241747
B	C1	scaffold144	811013	810919	O3	Oe6_s05897	351780	351863
B	C1	scaffold144	811117	810950	O4	Oe6_s00234	242590	242754
B	C1	scaffold144	811015	810919	O3	Oe6_s05897	351780	351865
B	C1	scaffold144	811027	810952	O4	Oe6_s00234	241672	241747
B	C1	scaffold144	811024	810929	O3	Oe6_s05897	314830	314925
B	C1	scaffold144	811121	810952	O4	Oe6_s00234	242590	242754
B	C1	scaffold144	810945	811023	O3	Oe6_s05897	399953	400031
B	C1	scaffold144	810979	811057	O2	Oe6_s02009	416963	417041
B	C1	scaffold144	810984	811062	O1	Oe6_s07899	49715	49793
B	C1	scaffold144	810941	811042	O7	Oe6_s03992	366702	366803
B	C1	scaffold144	810939	811011	O4	Oe6_s00234	241675	241747
B	C1	scaffold144	811031	810932	O3	Oe6_s05897	351780	351879
B	C1	scaffold144	811027	810954	O4	Oe6_s00234	242681	242754
B	C1	scaffold144	811040	810933	O3	Oe6_s05897	399953	400060
B	C1	scaffold144	811031	810956	O4	Oe6_s00234	241672	241747
B	C1	scaffold144	811014	810935	O3	Oe6_s05897	399953	400033
B	C1	scaffold144	811029	810956	O4	Oe6_s00234	242681	242754
B	C1	scaffold144	811016	810935	O3	Oe6_s05897	399953	400034
B	C1	scaffold144	811033	810958	O4	Oe6_s00234	241672	241747
B	C1	scaffold144	811024	810935	O3	Oe6_s05897	399953	400042
B	C1	scaffold144	811125	810958	O4	Oe6_s00234	242590	242754
B	C1	scaffold144	811022	810935	O3	Oe6_s05897	399953	400040
B	C1	scaffold144	811035	810960	O4	Oe6_s00234	241672	241747
B	C1	scaffold144	811020	810935	O3	Oe6_s05897	399953	400038
B	C1	scaffold144	811129	810960	O4	Oe6_s00234	242590	242754
B	C1	scaffold144	811018	810935	O3	Oe6_s05897	399953	400036
B	C1	scaffold144	811037	810962	O4	Oe6_s00234	241672	241747
B	C1	scaffold144	811032	810935	O3	Oe6_s05897	399953	400050
B	C1	scaffold144	811035	810962	O4	Oe6_s00234	242681	242754
B	C1	scaffold144	811030	810935	O3	Oe6_s05897	399953	400048
B	C1	scaffold144	811039	810964	O4	Oe6_s00234	241672	241747
B	C1	scaffold144	810946	811031	O3	Oe6_s05897	399946	400031
B	C1	scaffold144	810981	811059	O2	Oe6_s02009	416963	417041
B	C1	scaffold144	810986	811064	O1	Oe6_s07899	49715	49793
B	C1	scaffold144	810941	811044	O7	Oe6_s03992	366700	366803
B	C1	scaffold144	810939	811017	O4	Oe6_s00234	241669	241747
B	C1	scaffold144	811028	810935	O3	Oe6_s05897	399953	400046
B	C1	scaffold144	811037	810964	O4	Oe6_s00234	242681	242754
B	C1	scaffold144	811022	810939	O3	Oe6_s05897	314830	314913
B	C1	scaffold144	811041	810966	O4	Oe6_s00234	241672	241747
B	C1	scaffold144	811027	810939	O3	Oe6_s05897	351780	351868
B	C1	scaffold144	811133	810966	O4	Oe6_s00234	242590	242754
B	C1	scaffold144	811010	810940	O3	Oe6_s05897	399953	400023
B	C1	scaffold144	811043	810968	O4	Oe6_s00234	241672	241747
B	C1	scaffold144	811012	810940	O3	Oe6_s05897	399953	400025
B	C1	scaffold144	811137	810968	O4	Oe6_s00234	242590	242754
B	C1	scaffold144	811021	810940	O3	Oe6_s05897	351780	351861
B	C1	scaffold144	811045	810970	O4	Oe6_s00234	241672	241747
B	C1	scaffold144	811023	810940	O3	Oe6_s05897	351780	351863
B	C1	scaffold144	811043	810970	O4	Oe6_s00234	242681	242754
B	C1	scaffold144	811025	810940	O3	Oe6_s05897	351780	351865
B	C1	scaffold144	811047	810972	O4	Oe6_s00234	241672	241747
B	C1	scaffold144	811029	810942	O3	Oe6_s05897	351780	351867
B	C1	scaffold144	811045	810972	O4	Oe6_s00234	242681	242754
B	C1	scaffold144	811033	810946	O3	Oe6_s05897	351780	351867
B	C1	scaffold144	811049	810974	O4	Oe6_s00234	241672	241747
B	C1	scaffold144	810946	811033	O3	Oe6_s05897	351780	351867
B	C1	scaffold144	810983	811061	O2	Oe6_s02009	416963	417041
B	C1	scaffold144	810988	811066	O1	Oe6_s07899	49715	49793
B	C1	scaffold144	810941	811058	O7	Oe6_s03992	366686	366803
B	C1	scaffold144	810940	811009	O4	Oe6_s00234	241678	241747
B	C1	scaffold144	811035	810948	O3	Oe6_s05897	351780	351867
B	C1	scaffold144	811141	810974	O4	Oe6_s00234	242590	242754
B	C1	scaffold144	811039	810952	O3	Oe6_s05897	351780	351867
B	C1	scaffold144	811051	810976	O4	Oe6_s00234	241672	241747
B	C1	scaffold144	811041	810954	O3	Oe6_s05897	351780	351867
B	C1	scaffold144	811145	810976	O4	Oe6_s00234	242590	242754
B	C1	scaffold144	811034	810956	O3	Oe6_s05897	399953	400031
B	C1	scaffold144	811053	810978	O4	Oe6_s00234	241672	241747
B	C1	scaffold144	811043	810956	O3	Oe6_s05897	351780	351867
B	C1	scaffold144	811051	810978	O4	Oe6_s00234	242681	242754
B	C1	scaffold144	811036	810958	O3	Oe6_s05897	399953	400031
B	C1	scaffold144	811055	810980	O4	Oe6_s00234	241672	241747
B	C1	scaffold144	811045	810958	O3	Oe6_s05897	351780	351867
B	C1	scaffold144	811053	810980	O4	Oe6_s00234	242681	242754
B	C1	scaffold144	811038	810960	O3	Oe6_s05897	399953	400031
B	C1	scaffold144	811057	810982	O4	Oe6_s00234	241672	241747
B	C1	scaffold144	811047	810960	O3	Oe6_s05897	351780	351867
B	C1	scaffold144	811149	810982	O4	Oe6_s00234	242590	242754
B	C1	scaffold144	811049	810962	O3	Oe6_s05897	351780	351867
B	C1	scaffold144	811059	810984	O4	Oe6_s00234	241672	241747
B	C1	scaffold144	810947	811025	O3	Oe6_s05897	399953	400031
B	C1	scaffold144	810985	811063	O2	Oe6_s02009	416963	417041
B	C1	scaffold144	810990	811068	O1	Oe6_s07899	49715	49793
B	C1	scaffold144	810942	811048	O7	Oe6_s03992	366697	366803
B	C1	scaffold144	810944	811019	O4	Oe6_s00234	241672	241747
B	C1	scaffold144	811042	810964	O3	Oe6_s05897	399953	400031
B	C1	scaffold144	811153	810984	O4	Oe6_s00234	242590	242754
B	C1	scaffold144	811051	810964	O3	Oe6_s05897	351780	351867
B	C1	scaffold144	811061	810986	O4	Oe6_s00234	241672	241747
B	C1	scaffold144	811044	810966	O3	Oe6_s05897	399953	400031
B	C1	scaffold144	811059	810986	O4	Oe6_s00234	242681	242754
B	C1	scaffold144	811053	810966	O3	Oe6_s05897	351780	351867
B	C1	scaffold144	811063	810988	O4	Oe6_s00234	241672	241747
B	C1	scaffold144	811046	810968	O3	Oe6_s05897	399953	400031
B	C1	scaffold144	811061	810988	O4	Oe6_s00234	242681	242754
B	C1	scaffold144	811055	810968	O3	Oe6_s05897	351780	351867
B	C1	scaffold144	811065	810990	O4	Oe6_s00234	241672	241747
B	C1	scaffold144	811048	810970	O3	Oe6_s05897	399953	400031
B	C1	scaffold144	811157	810990	O4	Oe6_s00234	242590	242754
B	C1	scaffold144	811057	810970	O3	Oe6_s05897	351780	351867
B	C1	scaffold144	811067	810992	O4	Oe6_s00234	241672	241747
B	C1	scaffold144	811050	810972	O3	Oe6_s05897	399953	400031
B	C1	scaffold144	811161	810992	O4	Oe6_s00234	242590	242754
B	C1	scaffold144	811059	810972	O3	Oe6_s05897	351780	351867
B	C1	scaffold144	811069	810994	O4	Oe6_s00234	241672	241747
B	C1	scaffold144	810948	811035	O3	Oe6_s05897	351780	351867
B	C1	scaffold144	810987	811065	O2	Oe6_s02009	416963	417041
B	C1	scaffold144	810992	811070	O1	Oe6_s07899	49715	49793
B	C1	scaffold144	810943	811060	O7	Oe6_s03992	366686	366803
B	C1	scaffold144	810946	811021	O4	Oe6_s00234	241672	241747
B	C1	scaffold144	811052	810974	O3	Oe6_s05897	399953	400031
B	C1	scaffold144	811067	810994	O4	Oe6_s00234	242681	242754
B	C1	scaffold144	811061	810974	O3	Oe6_s05897	351780	351867
B	C1	scaffold144	811071	810996	O4	Oe6_s00234	241672	241747
B	C1	scaffold144	811054	810976	O3	Oe6_s05897	399953	400031
B	C1	scaffold144	811069	810996	O4	Oe6_s00234	242681	242754
B	C1	scaffold144	811063	810976	O3	Oe6_s05897	351780	351867
B	C1	scaffold144	811073	810998	O4	Oe6_s00234	241672	241747
B	C1	scaffold144	811056	810978	O3	Oe6_s05897	399953	400031
B	C1	scaffold144	811165	810998	O4	Oe6_s00234	242590	242754
B	C1	scaffold144	811065	810978	O3	Oe6_s05897	351780	351867
B	C1	scaffold144	811075	811000	O4	Oe6_s00234	241672	241747
B	C1	scaffold144	811058	810980	O3	Oe6_s05897	399953	400031
B	C1	scaffold144	811169	811000	O4	Oe6_s00234	242590	242754
B	C1	scaffold144	811067	810980	O3	Oe6_s05897	351780	351867
B	C1	scaffold144	811077	811002	O4	Oe6_s00234	241672	241747
B	C1	scaffold144	811060	810982	O3	Oe6_s05897	399953	400031
B	C1	scaffold144	811075	811002	O4	Oe6_s00234	242681	242754
B	C1	scaffold144	811069	810982	O3	Oe6_s05897	351780	351867
B	C1	scaffold144	811079	811004	O4	Oe6_s00234	241672	241747
B	C1	scaffold144	810950	811027	O3	Oe6_s05897	399954	400031
B	C1	scaffold144	810989	811067	O2	Oe6_s02009	416963	417041
B	C1	scaffold144	810994	811072	O1	Oe6_s07899	49715	49793
B	C1	scaffold144	810944	811050	O7	Oe6_s03992	366697	366803
B	C1	scaffold144	810950	811025	O4	Oe6_s00234	241672	241747
B	C1	scaffold144	811062	810984	O3	Oe6_s05897	399953	400031
B	C1	scaffold144	811077	811004	O4	Oe6_s00234	242681	242754
B	C1	scaffold144	811071	810984	O3	Oe6_s05897	351780	351867
B	C1	scaffold144	811081	811006	O4	Oe6_s00234	241672	241747
B	C1	scaffold144	811064	810986	O3	Oe6_s05897	399953	400031
B	C1	scaffold144	811173	811006	O4	Oe6_s00234	242590	242754
B	C1	scaffold144	811073	810986	O3	Oe6_s05897	351780	351867
B	C1	scaffold144	811083	811008	O4	Oe6_s00234	241672	241747
B	C1	scaffold144	811066	810988	O3	Oe6_s05897	399953	400031
B	C1	scaffold144	811177	811008	O4	Oe6_s00234	242590	242754
B	C1	scaffold144	811075	810988	O3	Oe6_s05897	351780	351867
B	C1	scaffold144	811085	811010	O4	Oe6_s00234	241672	241747
B	C1	scaffold144	811068	810990	O3	Oe6_s05897	399953	400031
B	C1	scaffold144	811083	811010	O4	Oe6_s00234	242681	242754
B	C1	scaffold144	811077	810990	O3	Oe6_s05897	351780	351867
B	C1	scaffold144	811087	811012	O4	Oe6_s00234	241672	241747
B	C1	scaffold144	811070	810992	O3	Oe6_s05897	399953	400031
B	C1	scaffold144	811085	811012	O4	Oe6_s00234	242681	242754
B	C1	scaffold144	811079	810992	O3	Oe6_s05897	351780	351867
B	C1	scaffold144	811089	811014	O4	Oe6_s00234	241672	241747
B	C1	scaffold144	810950	811037	O3	Oe6_s05897	351780	351867
B	C1	scaffold144	810991	811069	O2	Oe6_s02009	416963	417041
B	C1	scaffold144	810996	811074	O1	Oe6_s07899	49715	49793
B	C1	scaffold144	810945	811062	O7	Oe6_s03992	366686	366803
B	C1	scaffold144	810950	811095	O4	Oe6_s00234	242590	242754
B	C1	scaffold144	811072	810994	O3	Oe6_s05897	399953	400031
B	C1	scaffold144	811181	811014	O4	Oe6_s00234	242590	242754
B	C1	scaffold144	811081	810994	O3	Oe6_s05897	351780	351867
B	C1	scaffold144	811091	811016	O4	Oe6_s00234	241672	241747
B	C1	scaffold144	811074	810996	O3	Oe6_s05897	399953	400031
B	C1	scaffold144	811185	811016	O4	Oe6_s00234	242590	242754
B	C1	scaffold144	811083	810996	O3	Oe6_s05897	351780	351867
B	C1	scaffold144	811093	811018	O4	Oe6_s00234	241672	241747
B	C1	scaffold144	811076	810998	O3	Oe6_s05897	399953	400031
B	C1	scaffold144	811091	811018	O4	Oe6_s00234	242681	242754
B	C1	scaffold144	811085	810998	O3	Oe6_s05897	351780	351867
B	C1	scaffold144	811095	811020	O4	Oe6_s00234	241672	241747
B	C1	scaffold144	811078	811000	O3	Oe6_s05897	399953	400031
B	C1	scaffold144	811093	811020	O4	Oe6_s00234	242681	242754
B	C1	scaffold144	811087	811000	O3	Oe6_s05897	351780	351867
B	C1	scaffold144	811097	811022	O4	Oe6_s00234	241672	241747
B	C1	scaffold144	811080	811002	O3	Oe6_s05897	399953	400031
B	C1	scaffold144	811189	811022	O4	Oe6_s00234	242590	242754
B	C1	scaffold144	811089	811002	O3	Oe6_s05897	351780	351867
B	C1	scaffold144	811099	811024	O4	Oe6_s00234	241672	241747
B	C1	scaffold144	810951	811029	O3	Oe6_s05897	399953	400031
B	C1	scaffold144	810993	811071	O2	Oe6_s02009	416963	417041
B	C1	scaffold144	810998	811076	O1	Oe6_s07899	49715	49793
B	C1	scaffold144	810946	811052	O7	Oe6_s03992	366697	366803
B	C1	scaffold144	810952	811027	O4	Oe6_s00234	241672	241747
B	C1	scaffold144	811082	811004	O3	Oe6_s05897	399953	400031
B	C1	scaffold144	811193	811024	O4	Oe6_s00234	242590	242754
B	C1	scaffold144	811091	811004	O3	Oe6_s05897	351780	351867
B	C1	scaffold144	811101	811026	O4	Oe6_s00234	241672	241747
B	C1	scaffold144	811084	811006	O3	Oe6_s05897	399953	400031
B	C1	scaffold144	811099	811026	O4	Oe6_s00234	242681	242754
B	C1	scaffold144	811093	811006	O3	Oe6_s05897	351780	351867
B	C1	scaffold144	811103	811028	O4	Oe6_s00234	241672	241747
B	C1	scaffold144	811086	811008	O3	Oe6_s05897	399953	400031
B	C1	scaffold144	811101	811028	O4	Oe6_s00234	242681	242754
B	C1	scaffold144	811095	811008	O3	Oe6_s05897	351780	351867
B	C1	scaffold144	811105	811030	O4	Oe6_s00234	241672	241747
B	C1	scaffold144	811088	811010	O3	Oe6_s05897	399953	400031
B	C1	scaffold144	811197	811030	O4	Oe6_s00234	242590	242754
B	C1	scaffold144	811097	811010	O3	Oe6_s05897	351780	351867
B	C1	scaffold144	811107	811032	O4	Oe6_s00234	241672	241747
B	C1	scaffold144	811090	811012	O3	Oe6_s05897	399953	400031
B	C1	scaffold144	811201	811032	O4	Oe6_s00234	242590	242754
B	C1	scaffold144	811099	811012	O3	Oe6_s05897	351780	351867
B	C1	scaffold144	811109	811034	O4	Oe6_s00234	241672	241747
B	C1	scaffold144	757051	757326	O3	Oe6_s05897	325546	325824
B	C1	scaffold144	809234	809845	O2	Oe6_s02009	498130	498682
B	C1	scaffold144	810909	811006	O1	Oe6_s07899	49707	49793
B	C1	scaffold144	804148	804696	O7	Oe6_s03992	301794	302324
B	C1	scaffold144	714203	715550	O4	Oe6_s00234	191918	193148
B	C1	scaffold144	680370	682806	O8	Oe6_s01958	225093	226839
B	C1	scaffold144	738083	739359	O6	Oe6_s03908	261269	262565
B	C1	scaffold144	849115	849531	O5	Oe6_s04200	112607	113002
B	C1	scaffold144	810952	811039	O3	Oe6_s05897	351780	351867
B	C1	scaffold144	810995	811073	O2	Oe6_s02009	416963	417041
B	C1	scaffold144	811000	811078	O1	Oe6_s07899	49715	49793
B	C1	scaffold144	810948	811054	O7	Oe6_s03992	366697	366803
B	C1	scaffold144	810954	811029	O4	Oe6_s00234	241672	241747
B	C1	scaffold144	811092	811014	O3	Oe6_s05897	399953	400031
B	C1	scaffold144	811107	811034	O4	Oe6_s00234	242681	242754
B	C1	scaffold144	811101	811014	O3	Oe6_s05897	351780	351867
B	C1	scaffold144	811111	811036	O4	Oe6_s00234	241672	241747
B	C1	scaffold144	811094	811016	O3	Oe6_s05897	399953	400031
B	C1	scaffold144	811109	811036	O4	Oe6_s00234	242681	242754
B	C1	scaffold144	811103	811016	O3	Oe6_s05897	351780	351867
B	C1	scaffold144	811113	811038	O4	Oe6_s00234	241672	241747
B	C1	scaffold144	811096	811018	O3	Oe6_s05897	399953	400031
B	C1	scaffold144	811205	811038	O4	Oe6_s00234	242590	242754
B	C1	scaffold144	811105	811018	O3	Oe6_s05897	351780	351867
B	C1	scaffold144	811115	811040	O4	Oe6_s00234	241672	241747
B	C1	scaffold144	811098	811020	O3	Oe6_s05897	399953	400031
[truncated: 2,597 more rows]
